# Supplementary material for: Sequencing for germline mutations in Swedish breast cancer families reveals novel breast cancer risk genes
Source: Sci Rep. 2021 Jul 19;11:14737. doi: 10.1038/s41598-021-94316-z (PMC8289997; doi:10.1038/s41598-021-94316-z)
Supplement: Supplementary file 1 — Supplementary Tables. [file 41598_2021_94316_MOESM1_ESM.xlsx]

## Sheet: TableS1
Table S1: Variants with potential pathogenic effect, MMAF<0.01, CADD>20 and shared by all family members
Gene	Location	Ref/Alt	SNP-id	Function	Change	MMAF	CADD	WES	Family	Carriers	Protein Atlas function
ZNF563	chr19:12429950	G/A	rs143701013	stopgain	NM_145276:exon4:c.C889T:p.R297X	0.0003	33	WES-4s	Br3	Br3.1, Br3.2, Br3.3**, Br3.4	Transcription, Transcription regulation; DNA-binding;
FANK1	chr10:127693544	TG/-	rs769623079	frameshift deletion	NM_145235:exon7:c.631_632del:p.C211fs	1.5e-05	999	WES-3s	Br5	Br5.1, Br5.2, Br5.3	na
OR3A1	chr17:3195750	T/-	rs756901542	frameshift deletion	NM_002550:exon1:c.127delA:p.R43fs	0.002	999	WES-3s	Br6	Br6.1, Br6.2, Br6.3	Olfaction, Sensory transduction; G-protein coupled receptor, Receptor, Transducer;
RAPGEF3	chr12:48151827	CCCA/-	rs577376634	frameshift deletion	NM_001098531:exon2:c.38_41del:p.V13fs	0.0055	999	WES-3s	Br7	Br7.1, Br7.2, Br7.3	Angiogenesis; Guanine-nucleotide releasing factor;
FER1L6	chr8:125025686	G/T	rs746517771	stopgain	NM_001039112:exon15:c.G1837T:p.E613X	1.52e-05	42	WES-2s	Br10	Br10.1, Br10.2	na
ATG2A	chr11:64670149	G/A	na	stopgain	NM_015104:exon27:c.C3616T:p.Q1206X	0	41	WES-2s	Br10	Br10.1, Br10.2	Autophagy; ;
CYB5R2	chr11:7693985	-/TCAA	rs758225455	stopgain	NM_001302827:exon1:c.71_72insTTGA:p.E24_K25delinsDX	0.0005	999	WES-2s	Br10	Br10.1, Br10.2	Lipid biosynthesis, Lipid metabolism, Steroid biosynthesis, Steroid metabolism, Sterol biosynthesis, Sterol metabolism; Oxidoreductase;
TTLL12	chr22:43568501	G/-	na	frameshift deletion	NM_015140:exon10:c.1401delC:p.V467fs	0	999	WES-2s	Br10	Br10.1, Br10.2	Immunity, Innate immunity; ;
ATN1	chr12:7045892	-/AGCAGCAGCAGCAGT	na	stopgain	NM_001007026:exon5:c.1462_1463insAGCAGCAGCAGCAGT:p.Q488delinsQQQQQX	0	999	WES-2s	Br11	Br11.1, Br11.2	Transcription, Transcription regulation; ; Epilepsy, Neurodegeneration
RAVER2	chr1:65268746	T/C	na	splicing	NM_018211:exon6:c.1191+2T>C	0	24.5	WES-2s	Br12	Br12.1, Br12.2	; RNA-binding;
NEB	chr2:152471019	C/T	na	stopgain	NM_004543:exon73:c.G10607A:p.W3536X	0	39	WES-2s	Br12	Br12.1, Br12.2	; Actin-binding, Muscle protein; Cancer-related genes, Nemaline myopathy
KIAA0226	chr3:197427482	A/G	rs765408047	splicing	NM_001145642:exon7:c.1081+2T>C	1.5e-05	29.8	WES-2s	Br12	Br12.1, Br12.2	Autophagy, Endocytosis, Immunity, Phagocytosis; ; Neurodegeneration
FKBP11	chr12:49318837	-/T	rs775725124	frameshift insertion	NM_001143782:exon2:c.186dupA:p.H63fs	1.56e-05	999	WES-2s	Br12	Br12.1, Br12.2	; Isomerase, Rotamase;
RHBDF1	chr16:109092	C/-	rs755897307	frameshift deletion	NM_022450:exon17:c.2028delG:p.Q676fs	0.0005	999	WES-2s	Br12	Br12.1, Br12.2	Protein transport, Transport; Growth factor binding;
ZNF615	chr19:52505078	G/A	rs139856242	stopgain	NM_001199324:exon5:c.C226T:p.R76X	9e-05	33	WES-2s	Br12	Br12.1, Br12.2	Transcription, Transcription regulation; DNA-binding;
RSL1D1	chr16:11933638	G/A	rs767647714	stopgain	NM_015659:exon8:c.C1060T:p.Q354X	1.5e-05	34	WES-2s	Br13	Br13.1, Br13.2	na
VWA2	chr10:116037735	AG/-	rs766806580	frameshift deletion	NM_001272046:exon7:c.629_630del:p.Q210fs	0.0002	999	WES-2s	Br15	Br15.1, Br15.2	na
ZNF432	chr19:52537808	-/AT	rs771807385	frameshift insertion	NM_014650:exon5:c.1123_1124insAT:p.C375fs	7.5e-05	999	WES-2s	Br15	Br15.1, Br15.2	Transcription, Transcription regulation; DNA-binding;
ABCC11	chr16:48261815	C/T	rs145048685	stopgain	NM_033151:exon3:c.G297A:p.W99X	0.0015	36	WES-2s	Br17	Br17.1, Br17.2	Transport; ;
LHCGR	chr2:48950777	C/A	rs140568136	stopgain	NM_000233:exon5:c.G442T:p.E148X	0.0015	46	WES-2s	Br19	Br19.1, Br19.2	; G-protein coupled receptor, Receptor, Transducer; Disease mutation, FDA approved drug targets
PIH1D2	chr11:111942008	C/G	rs781989264	splicing	NM_001082619:exon4:c.302-1G>C	6.77e-05	33	WES-2s	Br19	Br19.1, Br19.2	na
ZNF138	chr7:64291966	G/T	rs188707806	stopgain	NM_006524:exon3:c.G268T:p.E90X	0.0031	33	WES-2s	Br21	Br21.1, Br21.2	Transcription, Transcription regulation; DNA-binding, Repressor;
FANCM	chr14:45658326	C/T	rs147021911	stopgain	NM_020937:exon20:c.C5101T:p.Q1701X	0.0089	35	WES-2s	Br21	Br21.1, Br21.2	DNA damage, DNA repair; DNA-binding, Helicase, Hydrolase; Disease mutation, Premature ovarian failure
GRIN3B	chr19:1007860	-/C	rs545736648	frameshift insertion	NM_138690:exon5:c.2205dupC:p.D735fs	0.0052	999	WES-2s	Br21	Br21.1, Br21.2	Ion transport, Transport; Ion channel, Ligand-gated ion channel, Receptor; FDA approved drug targets
ADGRE3	chr19:14785569	A/T	rs201487935	stopgain	NM_001289158:exon1:c.T14A:p.L5X	0.0036	24	WES-2s	Br21	Br21.1, Br21.2	; G-protein coupled receptor, Receptor, Transducer;
PDE4DIP	chr1:144867990	G/A	rs781940157	stopgain	NM_001198834:exon33:c.C5449T:p.Q1817X	7.49e-05	38	WES-2s	Br22	Br22.1, Br22.2	; ; Cancer-related genes
TDRD6	chr6:46661709	T/-	rs779961099	frameshift deletion	NM_001010870:exon1:c.5844delT:p.S1948fs	4.53e-05	999	WES-2s	Br22	Br22.1, Br22.2	Differentiation, Spermatogenesis; Developmental protein; Cancer-related genes
RTN3	chr11:63486811	TGAT/-	na	frameshift deletion	NM_001265590:exon2:c.501_504del:p.T167fs	0	999	WES-2s	Br22	Br22.1, Br22.2	Apoptosis, ER-Golgi transport, Host-virus interaction, Stress response, Transport; ;
TDRD12	chr19:33222710	T/G	na	stopgain	NM_001110822:exon2:c.T104G:p.L35X	0	36	WES-2s	Br22	Br22.1, Br22.2	Differentiation, Meiosis, RNA-mediated gene silencing, Spermatogenesis; Developmental protein, Helicase, Hydrolase;
WDR87	chr19:38385151	C/-	rs540181214	frameshift deletion	NM_001291088:exon4:c.1192delG:p.D398fs	0.0006	999	WES-2s	Br22	Br22.1, Br22.2	na
SETD4	chr21:37420614	G/C	na	stopgain	NM_001007259:exon5:c.C288G:p.Y96X	0	39	WES-2s	Br22	Br22.1, Br22.2	; Methyltransferase, Transferase;
EXO1	chr1:242045260	C/T	rs146594026	stopgain	NM_003686:exon12:c.C2152T:p.Q718X	0.004	37	WES-1s	Br24	Br24.1	DNA damage, DNA excision, DNA repair, Immunity, Meiosis; DNA-binding, Endonuclease, Excision nuclease, Exonuclease, Hydrolase, Nuclease;
ADRA2B	chr2:96781420	G/A	rs765233575	stopgain	NM_000682:exon1:c.C469T:p.Q157X	1.53e-05	35	WES-1s	Br24	Br24.1	; G-protein coupled receptor, Receptor, Transducer; Epilepsy, FDA approved drug targets
CD3D	chr11:118211162	G/A	rs111033580	stopgain	NM_000732:exon2:c.C202T:p.R68X	1.65e-05	34	WES-1s	Br24	Br24.1	Adaptive immunity, Immunity; Receptor; FDA approved drug targets, SCID
ALG10B	chr12:38713970	C/G	rs148982342	stopgain	NM_001013620:exon3:c.C377G:p.S126X	0.002	36	WES-1s	Br24	Br24.1	; Glycosyltransferase, Transferase;
ABCC6	chr16:16256935	G/A	rs72653706	stopgain	NM_001171:exon24:c.C3421T:p.R1141X	0.0045	43	WES-1s	Br24	Br24.1	Sensory transduction, Transport, Vision; ; Cancer-related genes, Disease mutation
DPEP2	chr16:68025998	A/C	rs144339907	stopgain	NM_022355:exon4:c.T489G:p.Y163X	0.0033	32	WES-1s	Br24	Br24.1	; Dipeptidase, Hydrolase, Metalloprotease, Protease;
ZNF546	chr19:40520189	-/A	rs767668374	frameshift insertion	NM_001297763:exon7:c.934_935insA:p.F312fs	0.0022	999	WES-1s	Br24	Br24.1	Transcription, Transcription regulation; DNA-binding;
Location according to hg19, SNPid according to dbSNP150, Change shows transcript, exon, amino acid change and protein change. MMAF: Max minor allele frequency indicates the highest minor allele frequency in 20 population (see methods).
Carriers: ** represents homozygotes. WES: WES-1s-4s represent families with 1-4 exome sequenced family members
Protein Atlas: Biological process; Molecular function; Disease involvement according to the Protein Atlas

## Sheet: TableS2
Table S2: Missense variants with MMAF<0.01, CADD>20 and shared by all family members
Gene	Location	Ref/Alt	SNP-id	Function	Change	MMAF	CADD	WES	Family	Carriers	Protein Atlas function
LRIG2	chr1:113657466	G/A	rs146089698	missense	NM_014813:exon15:c.G2498A:p.R833K	0.002	22.5	WES-2s	Br17	Br17.1, Br17.2	na
PTPN22	chr1:114377573	G/A	rs764275349	missense	NM_012411:exon12:c.C1688T:p.P563L	0.0005	23.9	WES-2s	Br22	Br22.1, Br22.2	Autophagy, Immunity; Hydrolase, Protein phosphatase; Diabetes mellitus, Disease mutation, Systemic lupus erythematosus
PTCHD2	chr1:11576094	G/A	rs41274532	missense	NM_020780:exon6:c.G1625A:p.R542H	0.006	31	WES-3s	Br7	Br7.1, Br7.2, Br7.3	Cholesterol metabolism, Differentiation, Lipid metabolism, Steroid metabolism, Sterol metabolism; ;
SCNN1D	chr1:1225916	C/T	rs754503985	missense	NM_001130413:exon14:c.C1840T:p.R614C	0.0001	21.7	WES-2s	Br20	Br20.1, Br20.2	Ion transport, Sensory transduction, Sodium transport, Taste, Transport; Ion channel, Sodium channel; FDA approved drug targets
THEM4	chr1:151867556	A/G	rs144757240	missense	NM_053055:exon2:c.T214C:p.S72P	0.003	22	WES-2s	Br17	Br17.1, Br17.2	Apoptosis, Fatty acid metabolism, Lipid metabolism; Hydrolase;
RPTN	chr1:152129405	A/T	rs200282084	missense	NM_001122965:exon3:c.T170A:p.I57N	0.008	23.8	WES-1s	Br24	Br24.1	na
SLC27A3	chr1:153749670	T/G	rs754898570	missense	NM_024330:exon3:c.T1151G:p.L384R	0.0005	25.4	WES-2s	Br10	Br10.1, Br10.2	Fatty acid metabolism, Lipid metabolism; Ligase;
IQGAP3	chr1:156518001	C/T	rs200847918	missense	NM_178229:exon19:c.G2168A:p.R723H	0.002	23.7	WES-2s	Br15	Br15.1, Br15.2	; Calmodulin-binding;
DDR2	chr1:162724521	C/T	rs770752518	missense	NM_006182:exon5:c.C293T:p.T98I	0.0005	26.9	WES-2s	Br22	Br22.1, Br22.2	Osteogenesis; Kinase, Receptor, Transferase, Tyrosine-protein kinase; Cancer-related genes, Disease mutation, Dwarfism, FDA approved drug targets
POGK	chr1:166815934	G/A	rs144284216	missense	NM_017542:exon3:c.G218A:p.R73Q	0.0041	23.5	WES-2s	Br15	Br15.1, Br15.2	; Developmental protein, DNA-binding;
TOR1AIP1	chr1:179851707	C/G	rs146976883	missense	NM_001267578:exon1:c.C70G:p.P24A	0.0098	25.4	WES-2s	Br22	Br22.1, Br22.2	; ; Limb-girdle muscular dystrophy
LHX9	chr1:197887105	C/T	rs147454219	missense	NM_020204:exon1:c.C152T:p.A51V	0.001	22.6	WES-3s	Br6	Br6.1, Br6.2, Br6.3	; DNA-binding;
PPP1R12B	chr1:202509320	A/G	rs770806770	missense	NM_001197131:exon1:c.A53G:p.Q18R	0.0005	21.9	WES-2s	Br12	Br12.1, Br12.2	na
CHI3L1	chr1:203148915	C/T	rs142178236	missense	NM_001276:exon9:c.G985A:p.D329N	0.001	24.4	WES-2s	Br13	Br13.1, Br13.2	Apoptosis, Inflammatory response; Antimicrobial; Asthma, Cancer-related genes, Schizophrenia
VWA5B1	chr1:20657463	G/A	rs41264533	missense	NM_001039500:exon11:c.G1559A:p.R520Q	0.0065	29.2	WES-1s	Br24	Br24.1	na
DIEXF	chr1:210010488	C/T	rs61740244	missense	NM_014388:exon6:c.C994T:p.R332C	0.0045	21.3	WES-1s	Br24	Br24.1	; Developmental protein;
MARC2	chr1:220953523	A/C	rs147257085	missense	NM_017898:exon6:c.A826C:p.T276P	0.0056	26.7	WES-4s	Br3	Br3.1, Br3.2, Br3.3, Br3.4	; Oxidoreductase;
HSPG2	chr1:22183816	C/T	rs766592389	missense	NM_001291860:exon43:c.G5359A:p.G1787R	8.65e-05	25.8	WES-2s	Br10	Br10.1, Br10.2	Angiogenesis; ; Disease mutation
DNAH14	chr1:225332299	G/C	na	missense	NM_001373:exon28:c.G4658C:p.G1553A	0	25.9	WES-2s	Br13	Br13.1, Br13.2	; Motor protein;
DNAH14	chr1:225334821	T/G	na	missense	NM_001373:exon30:c.T4759G:p.F1587V	0	23.3	WES-1s	Br24	Br24.1	; Motor protein;
DNAH14	chr1:225458497	C/T	rs530417418	missense	NM_001373:exon50:c.C7582T:p.R2528C	0.0033	31	WES-2s	Br22	Br22.1, Br22.2	; Motor protein;
OBSCN	chr1:228467095	T/C	rs200720682	missense	NM_001098623:exon27:c.T7346C:p.V2449A	0.0093	22.6	WES-3s	Br6	Br6.1, Br6.2, Br6.3	Differentiation; Calmodulin-binding, Developmental protein, Kinase, Muscle protein, Serine/threonine-protein kinase, Transferase;
OBSCN	chr1:228467702	G/C	rs765572313	missense	NM_001098623:exon28:c.G7577C:p.R2526P	0.0044	23	WES-2s	Br21	Br21.1, Br21.2	Differentiation; Calmodulin-binding, Developmental protein, Kinase, Muscle protein, Serine/threonine-protein kinase, Transferase;
OBSCN	chr1:228469861	T/G	rs189169421	missense	NM_001098623:exon31:c.T8425G:p.F2809V	0.0031	22.6	WES-1s	Br24	Br24.1	Differentiation; Calmodulin-binding, Developmental protein, Kinase, Muscle protein, Serine/threonine-protein kinase, Transferase;
SIPA1L2	chr1:232650454	A/G	rs202105245	missense	NM_020808:exon1:c.T632C:p.M211T	0.0005	22.3	WES-4s	Br3	Br3.1, Br3.2, Br3.3, Br3.4	; GTPase activation;
RYR2	chr1:237758847	C/A	na	missense	NM_001035:exon34:c.C4486A:p.P1496T	0	23.1	WES-1s	Br24	Br24.1	Calcium transport, Ion transport, Transport; Calcium channel, Calmodulin-binding, Developmental protein, Ion channel, Ligand-gated ion channel, Receptor; Cardiomyopathy, Disease mutation, FDA approved drug targets
CHML	chr1:241798042	T/C	rs762492317	missense	NM_001821:exon1:c.A1027G:p.I343V	0.0005	24.4	WES-3s	Br8	Br8.1, Br8.2, Br8.3	; GTPase activation;
NIPAL3	chr1:24768665	G/A	rs147193388	missense	NM_020448:exon4:c.G283A:p.A95T	0.0033	27.8	WES-2s	Br12	Br12.1, Br12.2	na
AIM1L	chr1:26655319	C/G	rs147638674	missense	NM_001039775:exon16:c.G4360C:p.E1454Q	0.0025	24	WES-4s	Br1	Br1.1, Br1.2, Br1.3, Br1.4	na
THRAP3	chr1:36762350	A/G	rs144921703	missense	NM_005119:exon9:c.A2282G:p.H761R	0.0003	20.6	WES-2s	Br10	Br10.1, Br10.2	Biological rhythms, mRNA processing, mRNA splicing, Transcription, Transcription regulation; Activator, Receptor;
INPP5B	chr1:38348517	C/T	rs201441741	missense	NM_001297434:exon8:c.G901A:p.E301K	0.0012	23.4	WES-1s	Br24	Br24.1	; Hydrolase;
HIVEP3	chr1:42046768	A/G	na	missense	NM_001127714:exon3:c.T3701C:p.L1234P	0	22.3	WES-3s	Br5	Br5.1, Br5.2, Br5.3	Transcription, Transcription regulation; ;
PTPRF	chr1:44086600	T/C	na	missense	NM_130440:exon31:c.T5429C:p.I1810T	0	27.9	WES-3s	Br5	Br5.1, Br5.2, Br5.3	Cell adhesion; Heparin-binding, Hydrolase, Protein phosphatase, Receptor;
MUTYH	chr1:45797228	C/T	rs36053993	missense	NM_001048171:exon13:c.G1145A:p.G382D	0.0089	34	WES-3s	Br5	Br5.1, Br5.2, Br5.3	DNA damage, DNA repair; Glycosidase, Hydrolase; Cancer-related genes, Disease mutation, Tumor suppressor
RAD54L	chr1:46726525	C/T	rs28363218	missense	NM_003579:exon7:c.C604T:p.R202C	0.0089	31	WES-2s	Br22	Br22.1, Br22.2	DNA damage, DNA repair; DNA-binding, Helicase, Hydrolase;
MKNK1	chr1:47028362	C/T	rs55791614	missense	NM_001135553:exon10:c.G799A:p.D267N	0.0098	22.6	WES-2s	Br17	Br17.1, Br17.2	Translation regulation; Kinase, Serine/threonine-protein kinase, Transferase;
C1orf185	chr1:51613245	C/A	rs76431948	missense	NM_001136508:exon5:c.C402A:p.S134R	0.008	23	WES-1s	Br24	Br24.1	na
SYDE2	chr1:85656421	C/T	rs192842795	missense	NM_032184:exon2:c.G760A:p.A254T	0.009	22.8	WES-2s	Br23	Br23.1, Br23.2	; GTPase activation;
CYR61	chr1:86047826	G/A	rs146738107	missense	NM_001554:exon3:c.G493A:p.E165K	0.0005	22.6	WES-2s	Br17	Br17.1, Br17.2	Cell adhesion, Chemotaxis; Growth factor binding, Heparin-binding;
ENO1	chr1:8931956	C/T	rs142310173	missense	NM_001428:exon3:c.G175A:p.G59R	0.002	28.9	WES-2s	Br21	Br21.1, Br21.2	Glycolysis, Plasminogen activation, Transcription, Transcription regulation; DNA-binding, Lyase, Repressor; Cancer-related genes
H6PD	chr1:9324486	G/A	rs201573656	missense	NM_001282587:exon5:c.G1967A:p.R656Q	0.0031	23.6	WES-2s	Br13	Br13.1, Br13.2	Carbohydrate metabolism, Glucose metabolism; Hydrolase, Multifunctional enzyme, Oxidoreductase; Disease mutation
BCAR3	chr1:94032862	C/T	rs140641625	missense	NM_001261410:exon9:c.G2000A:p.R667Q	0.0075	23.2	WES-1s	Br24	Br24.1	; Guanine-nucleotide releasing factor;
IL1RL1	chr2:102968231	G/T	rs138992262	missense	NM_016232:exon11:c.G1521T:p.Q507H	0.0031	22.6	WES-1s	Br24	Br24.1	; Receptor;
TMEM182	chr2:103431253	G/C	rs189839305	missense	NM_144632:exon5:c.G516C:p.Q172H	0.002	26	WES-2s	Br21	Br21.1, Br21.2	na
NOL10	chr2:10747392	T/A	rs201230711	missense	NM_001261392:exon13:c.A994T:p.T332S	0.002	25.9	WES-2s	Br22	Br22.1, Br22.2	na
RABL2A	chr2:114392655	G/A	rs145167719	missense	NM_007082:exon5:c.G245A:p.R82Q	0.0065	23.9	WES-1s	Br24	Br24.1	na
LIMS2	chr2:128398472	T/C	rs146422285	missense	NM_001256542:exon4:c.A296G:p.Q99R	0.0008	32	WES-2s	Br17	Br17.1, Br17.2	; ; Disease mutation, Limb-girdle muscular dystrophy
CCDC74B	chr2:130897228	A/G	rs199737933	missense	NM_001258307:exon8:c.T845C:p.I282T	0.002	20.7	WES-3s	Br9	Br9.1, Br9.2, Br9.3	na
XIRP2	chr2:168101945	G/A	rs144610829	missense	NM_001199144:exon7:c.G3377A:p.R1126Q	0.0092	24.7	WES-2s	Br15	Br15.1, Br15.2	; Actin-binding; Cancer-related genes
XIRP2	chr2:168102971	C/T	rs184983098	missense	NM_001199144:exon7:c.C4403T:p.T1468I	0.0071	26	WES-2s	Br13	Br13.1, Br13.2	; Actin-binding; Cancer-related genes
METAP1D	chr2:172935747	T/C	rs200008075	missense	NM_199227:exon6:c.T653C:p.I218T	0.0089	26.7	WES-2s	Br17	Br17.1, Br17.2	; Aminopeptidase, Hydrolase, Protease;
TTN	chr2:179403738	T/A	rs776743138	missense	NM_003319:exon181:c.A71729T:p.Q23910L	0.0002	23.3	WES-1s	Br24	Br24.1	; Calmodulin-binding, Kinase, Serine/threonine-protein kinase, Transferase; Cardiomyopathy, Disease mutation, Limb-girdle muscular dystrophy
TTN	chr2:179411602	A/G	rs377016580	missense	NM_003319:exon169:c.T67358C:p.V22453A	0.0005	23.6	WES-4s	Br1	Br1.1, Br1.2, Br1.3, Br1.4	; Calmodulin-binding, Kinase, Serine/threonine-protein kinase, Transferase; Cardiomyopathy, Disease mutation, Limb-girdle muscular dystrophy
NT5C1B	chr2:18768318	C/T	rs150116798	missense	NM_001002006:exon3:c.G242A:p.R81H	0.0079	21.1	WES-3s	Br8	Br8.1, Br8.2, Br8.3	Nucleotide metabolism; Hydrolase;
MARS2	chr2:198570983	A/G	rs143650096	missense	NM_138395:exon1:c.A854G:p.N285S	0.0003	23.3	WES-2s	Br20	Br20.1, Br20.2	Protein biosynthesis; Aminoacyl-tRNA synthetase, Ligase; Deafness, Disease mutation, Neurodegeneration, Primary mitochondrial disease
RAPH1	chr2:204306081	G/A	rs148733196	missense	NM_213589:exon14:c.C1832T:p.P611L	0.0019	21.5	WES-2s	Br17	Br17.1, Br17.2	na
PLEKHM3	chr2:208842154	G/A	rs71418661	missense	NM_001080475:exon3:c.C767T:p.T256M	0.004	22.6	WES-2s	Br11	Br11.1, Br11.2	na
SPAG16	chr2:214204937	G/A	rs201426260	missense	NM_024532:exon6:c.G587A:p.R196Q	0.001	29.7	WES-2s	Br23	Br23.1, Br23.2	Cilium biogenesis/degradation; ;
FN1	chr2:216240089	A/G	na	missense	NM_212474:exon36:c.T5462C:p.F1821S	0	31	WES-2s	Br12	Br12.1, Br12.2	Acute phase, Angiogenesis, Cell adhesion, Cell shape; Heparin-binding; Cancer-related genes, Disease mutation, Dwarfism, FDA approved drug targets
ABCB6	chr2:220078006	C/T	rs145526996	missense	NM_005689:exon12:c.G1762A:p.G588S	0.0099	25.3	WES-2s	Br12	Br12.1, Br12.2	Transport; ; Disease mutation, Dyskeratosis congenita, Microphthalmia
STK11IP	chr2:220472813	T/G	rs200019076	missense	NM_052902:exon14:c.T1297G:p.F433V	0.0015	26.4	WES-2s	Br22	Br22.1, Br22.2	na
SPHKAP	chr2:228886625	T/C	rs148411913	missense	NM_001142644:exon6:c.A499G:p.S167G	0.0025	23.8	WES-2s	Br15	Br15.1, Br15.2	na
PSMD1	chr2:231941781	A/T	na	missense	NM_001191037:exon9:c.A976T:p.I326F	0	22	WES-1s	Br24	Br24.1	na
ALPP	chr2:233246221	C/T	rs142493383	missense	NM_001632:exon11:c.C1324T:p.R442W	0.0058	23	WES-2s	Br11	Br11.1, Br11.2	; Hydrolase; Cancer-related genes
ALPP	chr2:233246221	C/T	rs142493383	missense	NM_001632:exon11:c.C1324T:p.R442W	0.0058	23	WES-1s	Br24	Br24.1	; Hydrolase; Cancer-related genes
COL6A3	chr2:238277596	G/A	rs144223596	missense	NM_057166:exon7:c.C2689T:p.R897W	0.0033	24.4	WES-2s	Br10	Br10.1, Br10.2	Cell adhesion; Protease inhibitor, Serine protease inhibitor; Congenital muscular dystrophy, Disease mutation, Dystonia, Limb-girdle muscular dystrophy
GPC1	chr2:241405038	G/A	rs151028466	missense	NM_002081:exon8:c.G1417A:p.G473S	0.0001	24.5	WES-1s	Br24	Br24.1	na
KIF1A	chr2:241683449	A/G	rs35698242	missense	NM_004321:exon30:c.T3191C:p.I1064T	0.004	23.1	WES-3s	Br6	Br6.1, Br6.2, Br6.3	; Motor protein; Disease mutation, Hereditary spastic paraplegia, Mental retardation, Neurodegeneration, Neuropathy
SNED1	chr2:242007244	G/A	rs770541043	missense	NM_001080437:exon22:c.G3076A:p.A1026T	1.53e-05	22.9	WES-3s	Br5	Br5.1, Br5.2, Br5.3	na
HDLBP	chr2:242206311	C/T	rs79913511	missense	NM_001243900:exon4:c.G82A:p.G28R	0.004	21	WES-1s	Br24	Br24.1	Cholesterol metabolism, Lipid metabolism, Lipid transport, Steroid metabolism, Sterol metabolism, Transport; RNA-binding;
BIRC6	chr2:32740353	C/T	rs61757638	missense	NM_016252:exon55:c.C10865T:p.A3622V	0.003	28.1	WES-1s	Br24	Br24.1	Apoptosis, Cell cycle, Cell division, Mitosis, Ubl conjugation pathway; Protease inhibitor, Thiol protease inhibitor, Transferase; Cancer-related genes
PLEKHH2	chr2:43931168	G/A	rs145437024	missense	NM_172069:exon9:c.G1699A:p.A567T	0.0075	22.2	WES-3s	Br6	Br6.1, Br6.2, Br6.3	na
STON1	chr2:48807956	C/T	rs777851049	missense	NM_001198594:exon1:c.C184T:p.L62F	4.66e-05	22.4	WES-3s	Br7	Br7.1, Br7.2, Br7.3	Endocytosis; ;
LHCGR	chr2:48950776	T/A	rs149343667	missense	NM_000233:exon5:c.A443T:p.E148V	0.0015	26.5	WES-2s	Br19	Br19.1, Br19.2	; G-protein coupled receptor, Receptor, Transducer; Disease mutation, FDA approved drug targets
ASB3	chr2:53992685	C/A	rs373945186	missense	NM_001164165:exon2:c.G139T:p.D47Y	0.001	23.5	WES-1s	Br24	Br24.1	Ubl conjugation pathway; ;
PNO1	chr2:68385109	G/T	rs200032442	missense	NM_020143:exon1:c.G43T:p.G15C	0.0004	25.1	WES-1s	Br24	Br24.1	; RNA-binding;
ANTXR1	chr2:69409751	C/T	rs144438225	missense	NM_032208:exon16:c.C1312T:p.R438C	0.0033	28.2	WES-1s	Br24	Br24.1	; Receptor; Hypotrichosis
RSAD2	chr2:7030412	C/T	rs528472780	missense	NM_080657:exon4:c.C844T:p.R282C	0.000199681	31	WES-2s	Br12	Br12.1, Br12.2	Antiviral defense, Host-virus interaction, Immunity, Innate immunity; ; Atherosclerosis
EMX1	chr2:73161012	C/A	rs766243607	missense	NM_004097:exon3:c.C802A:p.H268N	0.0001	26.7	WES-3s	Br7	Br7.1, Br7.2, Br7.3	; Developmental protein, DNA-binding;
FBXO41	chr2:73486415	C/T	rs752514254	missense	NM_001080410:exon11:c.G2459A:p.R820Q	0.0001	28	WES-2s	Br22	Br22.1, Br22.2	Ubl conjugation pathway; ;
RETSAT	chr2:85570785	G/C	rs750052324	missense	NM_017750:exon10:c.C1670G:p.P557R	0.0026	24.6	WES-2s	Br21	Br21.1, Br21.2	; Oxidoreductase;
CAPG	chr2:85626350	T/C	rs201136347	missense	NM_001256139:exon6:c.A575G:p.D192G	0.001	25.9	WES-1s	Br24	Br24.1	; Actin capping, Actin-binding;
SEMA4C	chr2:97527138	G/C	rs149174129	missense	NM_017789:exon15:c.C1727G:p.P576R	0.005	25.8	WES-2s	Br13	Br13.1, Br13.2	Differentiation, Neurogenesis; Developmental protein;
TSGA10	chr2:99722087	T/C	rs41280585	missense	NM_182911:exon7:c.A284G:p.H95R	0.004	22.9	WES-2s	Br12	Br12.1, Br12.2	na
TBC1D23	chr3:100030702	G/A	na	missense	NM_001199198:exon15:c.G1579A:p.D527N	0.0005	23.9	WES-2s	Br22	Br22.1, Br22.2	; Developmental protein; Disease mutation
PVRL3	chr3:110841054	A/C	rs79006549	missense	NM_001243286:exon4:c.A886C:p.N296H	0.0033	25.5	WES-2s	Br22	Br22.1, Br22.2	Cell adhesion; ;
VGLL4	chr3:11606374	G/A	rs372191382	missense	NM_001128220:exon2:c.C134T:p.P45L	0.002	23.8	WES-2s	Br19	Br19.1, Br19.2	Transcription, Transcription regulation; ;
LRRC58	chr3:120054795	T/C	rs140152656	missense	NM_001099678:exon2:c.A506G:p.E169G	0.0075	28.5	WES-2s	Br22	Br22.1, Br22.2	na
HCLS1	chr3:121366216	A/C	rs199972787	missense	NM_001292041:exon4:c.T238G:p.S80A	0.002	22.9	WES-3s	Br6	Br6.1, Br6.2, Br6.3	na
MCM2	chr3:127323900	C/T	rs199665704	missense	NM_004526:exon4:c.C574T:p.R192W	0.001	28.5	WES-2s	Br20	Br20.1, Br20.2	Cell cycle, DNA replication; DNA-binding, Helicase, Hydrolase; Cancer-related genes, Deafness, Disease mutation, Non-syndromic deafness
SLC35G2	chr3:136573387	C/T	na	missense	NM_001097599:exon2:c.C85T:p.H29Y	0	24.9	WES-2s	Br10	Br10.1, Br10.2	na
TMEM43	chr3:14174077	G/A	rs145619906	missense	NM_024334:exon5:c.G424A:p.E142K	0.0019	28.4	WES-3s	Br8	Br8.1, Br8.2, Br8.3	; ; Cardiomyopathy, Disease mutation, Emery-Dreifuss muscular dystrophy
XPC	chr3:14199602	C/T	rs147900621	missense	NM_004628:exon9:c.G1781A:p.R594H	0.0012	25	WES-3s	Br8	Br8.1, Br8.2, Br8.3	DNA damage, DNA repair, Transcription, Transcription regulation; DNA-binding; Cancer-related genes, Disease mutation, Xeroderma pigmentosum
ATR	chr3:142272098	A/G	rs141783863	missense	NM_001184:exon13:c.T2776C:p.F926L	0.005	23.1	WES-1s	Br24	Br24.1	DNA damage, DNA repair; DNA-binding, Kinase, Serine/threonine-protein kinase, Transferase; Cancer-related genes, Disease mutation, Dwarfism, Mental retardation
HLTF	chr3:148757880	G/A	rs61750364	missense	NM_003071:exon21:c.C2440T:p.P814S	0.0095	22.6	WES-2s	Br22	Br22.1, Br22.2	Transcription, Ubl conjugation pathway; Activator, Chromatin regulator, DNA-binding, Helicase, Hydrolase, Multifunctional enzyme, Transferase;
VEPH1	chr3:157099025	G/C	rs35554741	missense	NM_001167911:exon7:c.C1047G:p.I349M	0.0013	23	WES-3s	Br7	Br7.1, Br7.2, Br7.3	na
DAZL	chr3:16639625	T/C	rs754229157	missense	NM_001190811:exon3:c.A271G:p.I91V	0.0035	23.7	WES-4s	Br1	Br1.1, Br1.2, Br1.3, Br1.4	Differentiation, Spermatogenesis, Translation regulation; Developmental protein, RNA-binding;
ACTRT3	chr3:169485336	A/G	rs112334854	missense	NM_032487:exon2:c.T1003C:p.S335P	0.008	25.6	WES-2s	Br11	Br11.1, Br11.2	na
SEC62	chr3:169700620	A/G	rs200340300	missense	NM_003262:exon4:c.A377G:p.K126R	0.004	23.1	WES-2s	Br22	Br22.1, Br22.2	Protein transport, Translocation, Transport; ;
MCF2L2	chr3:182925416	T/C	rs369980908	missense	NM_015078:exon23:c.A2692G:p.S898G	0.0001	22.8	WES-1s	Br24	Br24.1	; Guanine-nucleotide releasing factor; Diabetes mellitus
FAM131A	chr3:184062495	C/G	rs200287394	missense	NM_001171093:exon6:c.C583G:p.L195V	0.0009	22.3	WES-2s	Br12	Br12.1, Br12.2	na
EPHB3	chr3:184295518	C/T	rs144538024	missense	NM_004443:exon7:c.C1552T:p.R518C	0.0014	23.3	WES-3s	Br5	Br5.1, Br5.2, Br5.3	Angiogenesis, Neurogenesis; Developmental protein, Kinase, Receptor, Transferase, Tyrosine-protein kinase; Cancer-related genes
TCTEX1D2	chr3:196022930	G/A	rs142927338	missense	NM_152773:exon4:c.C328T:p.R110C	0.004	31	WES-3s	Br8	Br8.1, Br8.2, Br8.3	; ; Ciliopathy, Disease mutation
EOMES	chr3:27761701	T/G	rs745642069	missense	NM_001278182:exon2:c.A997C:p.K333Q	0.0003	26.3	WES-3s	Br9	Br9.1, Br9.2, Br9.3	Adaptive immunity, Differentiation, Gastrulation, Immunity, Transcription, Transcription regulation; Activator, Developmental protein, DNA-binding;
SUSD5	chr3:33255593	C/A	rs758091707	missense	NM_015551:exon2:c.G117T:p.K39N	7.6e-05	24.4	WES-1s	Br24	Br24.1	na
TRANK1	chr3:36874439	G/C	rs750899233	missense	NM_014831:exon21:c.C6503G:p.P2168R	0.0005	24.8	WES-3s	Br7	Br7.1, Br7.2, Br7.3	na
MAP4	chr3:47908815	G/A	rs150907099	missense	NM_001134364:exon15:c.C2987T:p.S996F	0.008	27.7	WES-2s	Br12	Br12.1, Br12.2	; ; FDA approved drug targets
MAP4	chr3:47912409	G/T	rs370610488	missense	NM_001134364:exon13:c.C2753A:p.P918H	0.000599042	20.5	WES-2s	Br22	Br22.1, Br22.2	; ; FDA approved drug targets
DAG1	chr3:49569898	C/T	rs151272832	missense	NM_001177639:exon3:c.C1954T:p.R652W	0.0001	31	WES-1s	Br24	Br24.1	Host-virus interaction; Host cell receptor for virus entry, Receptor; Congenital muscular dystrophy, Disease mutation, Dystroglycanopathy, Limb-girdle muscular dystrophy, Lissencephaly
PCBP4	chr3:51994306	T/A	rs150362720	missense	NM_033008:exon6:c.A286T:p.N96Y	0.008	23.5	WES-2s	Br22	Br22.1, Br22.2	; DNA-binding, Ribonucleoprotein, RNA-binding;
DNAH1	chr3:52404774	A/T	rs746851839	missense	NM_015512:exon41:c.A6458T:p.Y2153F	2.3e-05	23.1	WES-2s	Br10	Br10.1, Br10.2	; Motor protein; Ciliopathy, Disease mutation, Kartagener syndrome, Primary ciliary dyskinesia
ARHGEF3	chr3:56771256	C/T	rs199497986	missense	NM_001128616:exon8:c.G1016A:p.R339Q	0.0083	22.8	WES-2s	Br22	Br22.1, Br22.2	; Guanine-nucleotide releasing factor;
GRM7	chr3:6903451	C/T	na	missense	NM_000844:exon1:c.C376T:p.L126F	0	25.8	WES-2s	Br12	Br12.1, Br12.2	Sensory transduction; G-protein coupled receptor, Receptor, Transducer;
FRMD4B	chr3:69230224	C/A	rs192984298	missense	NM_015123:exon21:c.G2677T:p.A893S	0.0055	27.3	WES-2s	Br12	Br12.1, Br12.2	na
ARL13B	chr3:93768270	A/G	rs139063474	missense	NM_144996:exon6:c.A724G:p.K242E	0.006	23.3	WES-2s	Br12	Br12.1, Br12.2	; ; Ciliopathy, Disease mutation, Joubert syndrome
IL17RE	chr3:9952627	G/A	rs144937970	missense	NM_153481:exon7:c.G533A:p.R178H	0.0085	24.7	WES-1s	Br24	Br24.1	Inflammatory response; Receptor;
PDE5A	chr4:120422407	T/G	rs149385790	missense	NM_001083:exon20:c.A2408C:p.D803A	0.0035	23.4	WES-3s	Br8	Br8.1**, Br8.2, Br8.3	; Allosteric enzyme, Hydrolase; FDA approved drug targets
QRFPR	chr4:122301589	G/A	rs141148676	missense	NM_198179:exon1:c.C214T:p.R72C	0.0035	31	WES-2s	Br12	Br12.1, Br12.2	; G-protein coupled receptor, Receptor, Transducer;
ARFIP1	chr4:153802203	A/G	rs146568129	missense	NM_001025593:exon5:c.A404G:p.D135G	0.006	27.5	WES-2s	Br12	Br12.1, Br12.2	na
DCHS2	chr4:155287548	C/T	rs139269689	missense	NM_001142552:exon3:c.G2290A:p.V764M	0.0057	21.5	WES-3s	Br5	Br5.1, Br5.2, Br5.3	na
RAPGEF2	chr4:160225621	A/G	rs200034622	missense	NM_014247:exon2:c.A188G:p.Y63C	0.001	27.7	WES-3s	Br5	Br5.1, Br5.2, Br5.3	Differentiation, Neurogenesis; Developmental protein, GTPase activation, Guanine-nucleotide releasing factor; Epilepsy
ZFYVE28	chr4:2307027	C/T	rs372107124	missense	NM_001172656:exon7:c.G950A:p.R317H	0.0003	24.7	WES-4s	Br3	Br3.1, Br3.2, Br3.3, Br3.4	na
RNF4	chr4:2502412	T/C	rs772605177	missense	NM_001185010:exon4:c.T151C:p.C51R	0.0014	26.4	WES-4s	Br3	Br3.1, Br3.2, Br3.3, Br3.4	Transcription, Transcription regulation, Ubl conjugation pathway; Activator, DNA-binding, Transferase;
SEL1L3	chr4:25834624	C/T	rs146027878	missense	NM_001297592:exon5:c.G986A:p.G329E	0.0066	25.2	WES-2s	Br22	Br22.1, Br22.2	na
HTT	chr4:3148624	G/C	rs1065746	missense	NM_002111:exon25:c.G3244C:p.D1082H	0.005	26.4	WES-2s	Br20	Br20.1, Br20.2	Apoptosis; ; Disease mutation, Mental retardation, Neurodegeneration
WDR19	chr4:39257474	A/G	rs201354264	missense	NM_025132:exon27:c.A3008G:p.E1003G	0.0058	22.2	WES-1s	Br24	Br24.1	Cilium biogenesis/degradation; ; Ciliopathy, Disease mutation, Ectodermal dysplasia, Leber congenital amaurosis, Nephronophthisis, Senior-Loken syndrome
FRYL	chr4:48559541	G/A	rs200781674	missense	NM_015030:exon34:c.C4054T:p.R1352W	0.0015	25.8	WES-2s	Br17	Br17.1, Br17.2	Transcription, Transcription regulation; ;
OCIAD1	chr4:48859320	C/T	rs112327139	missense	NM_001079839:exon8:c.C638T:p.S213F	0.0067	24	WES-2s	Br13	Br13.1, Br13.2	na
RASSF6	chr4:74441969	T/C	rs141822977	missense	NM_001270391:exon10:c.A895G:p.T299A	0.004	23.3	WES-2s	Br12	Br12.1, Br12.2	Apoptosis; ;
HERC6	chr4:89352378	T/C	rs187435909	missense	NM_001165136:exon16:c.T2063C:p.M688T	0.003	22.3	WES-2s	Br20	Br20.1, Br20.2	Ubl conjugation pathway; Transferase;
FER	chr5:108171409	G/T	rs35150210	missense	NM_005246:exon5:c.G382T:p.V128F	0.0066	32	WES-2s	Br22	Br22.1, Br22.2	; Kinase, Transferase, Tyrosine-protein kinase; Proto-oncogene
CEP120	chr5:122729025	C/T	rs189429890	missense	NM_001166226:exon6:c.G701A:p.R234H	0.0095	22.4	WES-2s	Br12	Br12.1, Br12.2	; ; Ciliopathy, Disease mutation, Joubert syndrome
SLC22A5	chr5:131729380	G/A	rs28383481	missense	NM_003060:exon9:c.G1463A:p.R488H	0.0066	28.7	WES-2s	Br22	Br22.1, Br22.2	Ion transport, Sodium transport, Symport, Transport; ; Disease mutation
TRIO	chr5:14488142	G/A	rs750105964	missense	NM_007118:exon48:c.G7405A:p.G2469S	0.004	22	WES-3s	Br5	Br5.1, Br5.2, Br5.3	; Guanine-nucleotide releasing factor, Kinase, Serine/threonine-protein kinase, Transferase; Cancer-related genes, Disease mutation, Mental retardation
DOCK2	chr5:169445990	G/A	rs187197739	missense	NM_004946:exon33:c.G3259A:p.G1087S	0.0045	24.4	WES-2s	Br21	Br21.1, Br21.2	; Guanine-nucleotide releasing factor; Cancer-related genes, Disease mutation
SFXN1	chr5:174948943	C/T	rs34907038	missense	NM_022754:exon9:c.C796T:p.P266S	0.0051	25.2	WES-2s	Br13	Br13.1, Br13.2	Amino-acid transport, One-carbon metabolism, Transport; ;
TARS	chr5:33463929	A/G	rs139554134	missense	NM_152295:exon17:c.A1907G:p.K636R	0.0063	29.6	WES-3s	Br5	Br5.1, Br5.2, Br5.3	Protein biosynthesis; Aminoacyl-tRNA synthetase, Ligase, RNA-binding, tRNA-binding;
FYB	chr5:39134446	A/C	rs753898907	missense	NM_001243093:exon9:c.T1711G:p.Y571D	1.56e-05	28.4	WES-2s	Br12	Br12.1, Br12.2	; ; Disease mutation
DAB2	chr5:39382773	T/C	rs148242258	missense	NM_001244871:exon9:c.A1225G:p.I409V	0.0054	24.6	WES-1s	Br24	Br24.1	Apoptosis, Differentiation, Endocytosis, Protein transport, Transport, Wnt signaling pathway; Developmental protein; Tumor suppressor
C5orf34	chr5:43494684	G/A	rs200027263	missense	NM_198566:exon7:c.C1172T:p.S391L	0.0011	29.3	WES-1s	Br24	Br24.1	na
CCNO	chr5:54529218	G/T	rs139606873	missense	NM_021147:exon1:c.C134A:p.P45H	0.004	23.9	WES-2s	Br12	Br12.1, Br12.2	Cell cycle, Cell division, Cilium biogenesis/degradation; Cyclin; Ciliopathy, Disease mutation, Primary ciliary dyskinesia
ZSWIM6	chr5:60822115	C/T	rs116036211	missense	NM_020928:exon7:c.C1729T:p.R577C	0.0057	27.7	WES-2s	Br20	Br20.1, Br20.2	Neurogenesis; ; Disease mutation, Dwarfism, Mental retardation
DIMT1	chr5:61690403	C/A	rs147042946	missense	NM_014473:exon7:c.G478T:p.A160S	0.002	25.8	WES-2s	Br22	Br22.1, Br22.2	rRNA processing; Methyltransferase, RNA-binding, Transferase;
MAST4	chr5:66449305	C/T	rs56383960	missense	NM_001290227:exon23:c.C2762T:p.P921L	0.007	26.1	WES-2s	Br22	Br22.1, Br22.2	; Kinase, Serine/threonine-protein kinase, Transferase;
ANKRA2	chr5:72850162	C/T	na	missense	NM_023039:exon7:c.G790A:p.V264I	0	28.5	WES-3s	Br8	Br8.1, Br8.2, Br8.3	na
JMY	chr5:78602230	C/G	rs200238517	missense	NM_152405:exon7:c.C1914G:p.I638M	0.001	22.1	WES-3s	Br8	Br8.1, Br8.2, Br8.3	DNA damage, DNA repair; Actin-binding;
THBS4	chr5:79357545	G/A	rs149821475	missense	NM_003248:exon8:c.G1015A:p.V339M	0.0005	24.9	WES-2s	Br22	Br22.1, Br22.2	Cell adhesion, Tissue remodeling, Unfolded protein response; Growth factor, Mitogen; Cancer-related genes
FAM81B	chr5:94749736	T/C	na	missense	NM_152548:exon4:c.T379C:p.F127L	0	22.7	WES-1s	Br24	Br24.1	na
AIM1	chr6:106967614	C/T	rs77011491	missense	NM_001624:exon2:c.C1307T:p.T436I	0.0095	22.2	WES-1s	Br24	Br24.1	na
REV3L	chr6:111689121	G/A	rs373760586	missense	NM_002912:exon15:c.C5870T:p.S1957L	0.0002	23.2	WES-2s	Br13	Br13.1, Br13.2	DNA damage, DNA repair, DNA replication; DNA-binding, DNA-directed DNA polymerase, Nucleotidyltransferase, Transferase;
FAM26D	chr6:116879222	C/T	rs145628712	missense	NM_001256889:exon3:c.C235T:p.R79C	0.0025	25.3	WES-2s	Br15	Br15.1, Br15.2	Ion transport, Transport; Ion channel;
TMEM244	chr6:130154706	G/A	rs146090235	missense	NM_001010876:exon4:c.C218T:p.T73I	0.0022	23.3	WES-2s	Br12	Br12.1, Br12.2	na
ENPP1	chr6:132211497	C/T	rs140729669	missense	NM_006208:exon25:c.C2624T:p.S875F	0.0023	23	WES-2s	Br19	Br19.1, Br19.2	Biomineralization; Hydrolase; Diabetes mellitus, Disease mutation, Obesity
PHACTR2	chr6:144086934	T/A	na	missense	NM_001100165:exon5:c.T991A:p.C331S	0	21.7	WES-2s	Br12	Br12.1, Br12.2	; Actin-binding, Protein phosphatase inhibitor;
LATS1	chr6:150005718	C/A	rs201313126	missense	NM_001270519:exon4:c.G507T:p.Q169H	0.004	21.6	WES-2s	Br20	Br20.1, Br20.2	Cell cycle, Cell division, Mitosis; Kinase, Serine/threonine-protein kinase, Transferase; Tumor suppressor
SYNE1	chr6:152708386	A/T	rs768756707	missense	NM_033071:exon54:c.T8329A:p.F2777I	0.0003	23	WES-2s	Br13	Br13.1, Br13.2	Differentiation, Spermatogenesis; Actin-binding; Cancer-related genes, Disease mutation, Emery-Dreifuss muscular dystrophy, Neurodegeneration
MAP3K4	chr6:161491684	G/T	rs34018542	missense	NM_001301072:exon4:c.G1752T:p.Q584H	0.008	22.4	WES-3s	Br5	Br5.1, Br5.2, Br5.3	; Kinase, Serine/threonine-protein kinase, Transferase; Cancer-related genes
CCR6	chr6:167550182	G/A	rs766902152	missense	NM_004367:exon3:c.G464A:p.R155Q	0.0001	22.1	WES-3s	Br8	Br8.1, Br8.2, Br8.3	; G-protein coupled receptor, Receptor, Transducer;
HIST1H2AJ	chr6:27782391	C/A	rs774407719	missense	NM_021066:exon1:c.G128T:p.R43L	0.0015	25.6	WES-1s	Br24	Br24.1	; DNA-binding;
TNXB	chr6:32056708	C/T	rs201647307	missense	NM_019105:exon6:c.G2633A:p.G878D	0.008	24.3	WES-1s	Br24	Br24.1	Cell adhesion; ; Disease mutation, Ehlers-Danlos syndrome
TNXB	chr6:32057125	C/T	rs201123945	missense	NM_019105:exon5:c.G2390A:p.R797Q	0.0018	24.6	WES-2s	Br22	Br22.1, Br22.2	Cell adhesion; ; Disease mutation, Ehlers-Danlos syndrome
TAP1	chr6:32814909	C/T	rs121917702	missense	NM_000593:exon10:c.G2156A:p.R719Q	0.0055	28	WES-1s	Br24	Br24.1	Adaptive immunity, Host-virus interaction, Immunity, Peptide transport, Protein transport, Transport; ; Cancer-related genes
HLA-DOA	chr6:32975250	C/G	rs767752263	missense	NM_002119:exon3:c.G451C:p.G151R	0.0003	23.1	WES-3s	Br9	Br9.1, Br9.2, Br9.3	Adaptive immunity, Immunity; ;
DAAM2	chr6:39869622	C/T	rs553394639	missense	NM_001201427:exon25:c.C3016T:p.R1006W	0.0004	28.6	WES-3s	Br9	Br9.1, Br9.2, Br9.3	Wnt signaling pathway; ;
MOCS1	chr6:39881542	G/C	rs766223142	missense	NM_005943:exon4:c.C621G:p.I207M	0.0001	21.2	WES-1s	Br24	Br24.1	Molybdenum cofactor biosynthesis; Lyase; Disease mutation
TBCC	chr6:42713480	C/T	rs142954171	missense	NM_003192:exon1:c.G332A:p.R111Q	0.0075	23.9	WES-2s	Br12	Br12.1, Br12.2	; Chaperone;
PEX6	chr6:42935188	C/T	rs34324426	missense	NM_000287:exon8:c.G1802A:p.R601Q	0.0082	28.5	WES-3s	Br6	Br6.1, Br6.2, Br6.3	Peroxisome biogenesis; ; Amelogenesis imperfecta, Deafness, Disease mutation, Peroxisome biogenesis disorder, Zellweger syndrome
ZNF318	chr6:43307399	G/A	rs145629243	missense	NM_014345:exon10:c.C4337T:p.P1446L	0.0095	24	WES-2s	Br22	Br22.1, Br22.2	Meiosis, Transcription, Transcription regulation; Activator, Repressor;
ABCC10	chr6:43411992	A/G	rs138057759	missense	NM_033450:exon10:c.A2506G:p.K836E	0.008	21.1	WES-2s	Br22	Br22.1, Br22.2	Transport; ;
CAPN11	chr6:44144696	C/T	rs185943934	missense	NM_007058:exon11:c.C1198T:p.R400C	0.0029	28.6	WES-2s	Br12	Br12.1, Br12.2	; Hydrolase, Protease, Thiol protease;
GLYATL3	chr6:49494269	C/T	na	missense	NM_001010904:exon6:c.C509T:p.S170F	0.0001	24.7	WES-2s	Br11	Br11.1, Br11.2	; Acyltransferase, Transferase;
PGK2	chr6:49753726	A/T	rs41273702	missense	NM_138733:exon1:c.T1175A:p.V392D	0.004	27.5	WES-2s	Br11	Br11.1, Br11.2	Glycolysis; Kinase, Transferase;
PKHD1	chr6:51524262	T/A	na	missense	NM_138694:exon61:c.A10662T:p.E3554D	0	24.1	WES-2s	Br22	Br22.1, Br22.2	; Receptor; Ciliopathy, Disease mutation
PKHD1	chr6:51923291	C/G	rs149781976	missense	NM_138694:exon16:c.G1342C:p.G448R	0.005	21.5	WES-1s	Br24	Br24.1	; Receptor; Ciliopathy, Disease mutation
KLHL31	chr6:53519358	A/G	rs149644917	missense	NM_001003760:exon2:c.T713C:p.M238T	0.0025	20.2	WES-2s	Br13	Br13.1, Br13.2	Transcription, Transcription regulation; Repressor;
FAM135A	chr6:71235251	C/A	na	missense	NM_001162529:exon13:c.C2464A:p.H822N	0	24.9	WES-3s	Br7	Br7.1, Br7.2, Br7.3	na
SMAP1	chr6:71508415	C/T	rs140648221	missense	NM_001281439:exon5:c.C470T:p.P157L	0.004	22.3	WES-2s	Br10	Br10.1, Br10.2	; GTPase activation;
RIMS1	chr6:72960085	A/G	rs199629596	missense	NM_001168407:exon8:c.A716G:p.Q239R	0.0033	23.9	WES-3s	Br7	Br7.1, Br7.2**, Br7.3	Differentiation, Exocytosis, Neurotransmitter transport, Sensory transduction, Transport, Vision; ; Cone-rod dystrophy, Disease mutation
SNAP91	chr6:84317482	T/C	na	missense	NM_001242794:exon11:c.A910G:p.K304E	0	23.7	WES-2s	Br11	Br11.1, Br11.2	Protein transport, Transport; ;
CYB5R4	chr6:84573964	G/A	rs143922663	missense	NM_016230:exon2:c.G146A:p.G49E	0.0002	24.8	WES-1s	Br24	Br24.1	; Oxidoreductase;
SRSF12	chr6:89814890	T/G	na	missense	NM_080743:exon4:c.A364C:p.S122R	0	23.8	WES-2s	Br22	Br22.1, Br22.2	mRNA processing, mRNA splicing; RNA-binding;
PLOD3	chr7:100859694	T/C	rs200949505	missense	NM_001084:exon3:c.A335G:p.D112G	0.0054	34	WES-2s	Br14	Br14.1, Br14.2	; Dioxygenase, Glycosyltransferase, Multifunctional enzyme, Oxidoreductase, Transferase; Disease mutation
RELN	chr7:103234828	G/C	rs56342240	missense	NM_005045:exon26:c.C3651G:p.I1217M	0.008	23.6	WES-2s	Br19	Br19.1, Br19.2	Cell adhesion; Developmental protein, Hydrolase, Protease, Serine protease; Disease mutation, Epilepsy, Lissencephaly
DOCK4	chr7:111512581	T/C	rs185129443	missense	NM_014705:exon18:c.A1784G:p.D595G	0.0083	22.8	WES-2s	Br21	Br21.1, Br21.2	; Guanine-nucleotide releasing factor; Proto-oncogene
MET	chr7:116371903	G/A	rs544274181	missense	NM_000245:exon3:c.G1382A:p.R461H	0.001	33	WES-1s	Br24	Br24.1	; Kinase, Receptor, Transferase, Tyrosine-protein kinase; Cancer-related genes, Deafness, Disease mutation, FDA approved drug targets, Non-syndromic deafness, Proto-oncogene
CPED1	chr7:120884286	C/T	rs148996529	missense	NM_001105533:exon17:c.C2204T:p.S735L	0.0025	31	WES-2s	Br23	Br23.1, Br23.2	na
VWDE	chr7:12400854	G/C	rs199655266	missense	NM_001135924:exon15:c.C3078G:p.F1026L	0.0009	20.2	WES-2s	Br12	Br12.1, Br12.2	na
MGAM	chr7:141747632	A/G	rs201270012	missense	NM_004668:exon22:c.A2546G:p.E849G	0.0009	24.2	WES-1s	Br24	Br24.1	; Glycosidase, Hydrolase, Multifunctional enzyme; FDA approved drug targets
TRPV5	chr7:142612522	C/T	rs150345829	missense	NM_019841:exon10:c.G1241A:p.R414H	0.0011	22.6	WES-2s	Br20	Br20.1, Br20.2	Calcium transport, Ion transport, Transport; Calcium channel, Calmodulin-binding, Ion channel;
ZNF862	chr7:149557832	G/A	na	missense	NM_001099220:exon7:c.G1583A:p.C528Y	0	25.7	WES-3s	Br6	Br6.1, Br6.2, Br6.3	Transcription, Transcription regulation; ;
ASIC3	chr7:150746421	A/G	rs201385813	missense	NM_004769:exon1:c.A449G:p.Y150C	0.0002	25.2	WES-3s	Br6	Br6.1, Br6.2, Br6.3	Ion transport, Sodium transport, Transport; Ion channel, Sodium channel;
ITGB8	chr7:20444427	C/G	rs151014289	missense	NM_002214:exon11:c.C1864G:p.R622G	0.001	23.1	WES-1s	Br24	Br24.1	Cell adhesion; Integrin, Receptor; Cancer-related genes
BMPER	chr7:34192769	A/C	rs758133020	missense	NM_133468:exon16:c.A1942C:p.N648H	0.0005	25.9	WES-3s	Br6	Br6.1, Br6.2, Br6.3	; ; Disease mutation
TBX20	chr7:35289593	C/A	rs138597530	missense	NM_001077653:exon2:c.G350T:p.G117V	0.001	29	WES-1s	Br24	Br24.1	Transcription, Transcription regulation; Developmental protein, DNA-binding; Atrial septal defect, Cardiomyopathy, Disease mutation
MRPS24	chr7:43906465	G/A	rs148764276	missense	NM_032014:exon4:c.C337T:p.R113W	0.0089	23.7	WES-2s	Br20	Br20.1, Br20.2	; Ribonucleoprotein, Ribosomal protein;
DDX56	chr7:44612513	G/T	rs761290969	missense	NM_001257189:exon3:c.C359A:p.A120D	0.002	22	WES-2s	Br13	Br13.1, Br13.2	Ribosome biogenesis, rRNA processing; Helicase, Hydrolase, RNA-binding;
PKD1L1	chr7:47913603	C/A	rs750559465	missense	NM_138295:exon24:c.G3790T:p.V1264F	0.004	23.2	WES-1s	Br24	Br24.1	Calcium transport, Ion transport, Transport; Calcium channel, Ion channel; Heterotaxy
TNRC18	chr7:5348767	C/T	rs199955791	missense	NM_001080495:exon28:c.G8621A:p.G2874D	0.0042	26.3	WES-2s	Br20	Br20.1, Br20.2	na
PHKG1	chr7:56149726	C/T	rs141344297	missense	NM_001258460:exon8:c.G625A:p.V209I	0.000798722	26.7	WES-1s	Br24	Br24.1	Carbohydrate metabolism, Glycogen metabolism; Calmodulin-binding, Kinase, Muscle protein, Serine/threonine-protein kinase, Transferase;
EIF2AK1	chr7:6066546	G/A	rs201650496	missense	NM_001134335:exon14:c.C1574T:p.P525L	0.0031	32	WES-2s	Br20	Br20.1, Br20.2	; Kinase, Protein synthesis inhibitor, Serine/threonine-protein kinase, Transferase;
TRIM50	chr7:72738623	C/A	rs61743391	missense	NM_001281450:exon2:c.G163T:p.V55L	0.0023	22.7	WES-2s	Br14	Br14.1, Br14.2	Ubl conjugation pathway; Transferase;
MAGI2	chr7:77789527	C/T	rs200068841	missense	NM_001301128:exon15:c.G2618A:p.R873H	0.0006	26.8	WES-2s	Br22	Br22.1, Br22.2	Neurogenesis; ;
SEMA3E	chr7:83032081	C/T	rs775929093	missense	NM_001178129:exon10:c.G830A:p.R277Q	0.0005	22.7	WES-2s	Br11	Br11.1, Br11.2	Angiogenesis, Differentiation, Neurogenesis; Developmental protein;
ANGPT1	chr8:108348411	G/A	rs765734211	missense	NM_001146:exon3:c.C542T:p.T181I	0.0002	26	WES-2s	Br19	Br19.1, Br19.2	Angiogenesis, Differentiation; Developmental protein; Cancer-related genes
TRHR	chr8:110100021	G/A	rs202008796	missense	NM_003301:exon1:c.G280A:p.G94S	0.001	28.4	WES-1s	Br24	Br24.1	; G-protein coupled receptor, Receptor, Transducer; FDA approved drug targets
PKHD1L1	chr8:110499005	C/T	rs189682035	missense	NM_177531:exon59:c.C9835T:p.R3279C	0.0065	25.3	WES-2s	Br19	Br19.1, Br19.2	; Receptor;
FAM167A	chr8:11282093	C/T	rs145481836	missense	NM_053279:exon3:c.G434A:p.R145H	0.001	26.9	WES-2s	Br14	Br14.1, Br14.2	na
DSCC1	chr8:120859235	A/C	rs61753750	missense	NM_024094:exon4:c.T572G:p.I191S	0.0055	25.4	WES-1s	Br24	Br24.1	Cell cycle, DNA replication; DNA-binding;
EPPK1	chr8:144942386	C/T	rs201157982	missense	NM_031308:exon2:c.G5036A:p.R1679H	0.0005	31	WES-3s	Br7	Br7.1, Br7.2, Br7.3	na
OPLAH	chr8:145112971	C/T	rs199914741	missense	NM_017570:exon8:c.G1030A:p.A344T	0.0025	23.3	WES-2s	Br12	Br12.1, Br12.2	; Hydrolase;
MROH1	chr8:145255402	G/A	rs999880257	missense	NM_001099281:exon11:c.G1099A:p.V367M	0	23	WES-2s	Br11	Br11.1, Br11.2	na
FBXL6	chr8:145579778	G/A	rs782125369	missense	NM_012162:exon8:c.C1322T:p.T441I	1.52e-05	20.5	WES-3s	Br8	Br8.1, Br8.2, Br8.3	Ubl conjugation pathway; ;
MFSD3	chr8:145735805	G/A	rs773043880	missense	NM_138431:exon2:c.G745A:p.E249K	0.0001	22.3	WES-3s	Br8	Br8.1, Br8.2, Br8.3	Transport; ;
PCM1	chr8:17804768	T/C	rs199905137	missense	NM_006197:exon7:c.T857C:p.M286T	0.0013	25.9	WES-2s	Br17	Br17.1, Br17.2	Cilium biogenesis/degradation; ; Cancer-related genes, Proto-oncogene
KBTBD11	chr8:1950635	A/G	na	missense	NM_014867:exon2:c.A1277G:p.E426G	0	26.9	WES-2s	Br10	Br10.1, Br10.2	na
MYOM2	chr8:2041820	C/T	rs36068567	missense	NM_003970:exon17:c.C2027T:p.T676M	0.0025	26.4	WES-1s	Br24	Br24.1	; Muscle protein;
PIWIL2	chr8:22161596	G/A	na	missense	NM_001135721:exon11:c.G1244A:p.G415D	0	29	WES-3s	Br5	Br5.1, Br5.2, Br5.3	Biological rhythms, Differentiation, Meiosis, Oogenesis, RNA-mediated gene silencing, Spermatogenesis, Translation regulation; Developmental protein, Endonuclease, Hydrolase, Nuclease, RNA-binding;
PIWIL2	chr8:22210532	C/G	rs147192548	missense	NM_001135721:exon21:c.C2464G:p.L822V	0.0025	24.8	WES-3s	Br5	Br5.1, Br5.2, Br5.3	Biological rhythms, Differentiation, Meiosis, Oogenesis, RNA-mediated gene silencing, Spermatogenesis, Translation regulation; Developmental protein, Endonuclease, Hydrolase, Nuclease, RNA-binding;
ESCO2	chr8:27634402	C/T	rs143539004	missense	NM_001017420:exon3:c.C577T:p.R193W	0.0033	25.4	WES-1s	Br24	Br24.1	Cell cycle; Acyltransferase, Transferase; Disease mutation
NUGGC	chr8:27903097	C/A	na	missense	NM_001010906:exon12:c.G1393T:p.A465S	0	25.8	WES-1s	Br24	Br24.1	; Hydrolase;
WHSC1L1	chr8:38205373	A/C	rs763320344	missense	NM_017778:exon2:c.T317G:p.F106C	1.5e-05	26.4	WES-2s	Br15	Br15.1, Br15.2	Transcription, Transcription regulation; Chromatin regulator, Methyltransferase, Transferase; Cancer-related genes, Proto-oncogene
CSMD1	chr8:3889490	G/C	rs368057015	missense	NM_033225:exon4:c.C547G:p.L183V	0.0002	23.5	WES-1s	Br24	Br24.1	na
IDO2	chr8:39847357	G/A	rs750479804	missense	NM_194294:exon8:c.G706A:p.D236N	0.0039	22.3	WES-2s	Br14	Br14.1, Br14.2	Immunity, Tryptophan catabolism; Dioxygenase, Oxidoreductase;
ANK1	chr8:41574538	C/G	rs142010751	missense	NM_000037:exon13:c.G1337C:p.R446T	0.0011	26.7	WES-1s	Br24	Br24.1	; ; Disease mutation, Elliptocytosis, Hereditary hemolytic anemia
TCEA1	chr8:54900770	C/T	rs190781971	missense	NM_201437:exon4:c.G307A:p.D103N	0.006	22.8	WES-2s	Br22	Br22.1, Br22.2	Transcription, Transcription regulation; DNA-binding; Cancer-related genes
SOX17	chr8:55370781	G/T	rs199550282	missense	NM_022454:exon1:c.G83T:p.G28V	0.001	27.9	WES-3s	Br6	Br6.1, Br6.2, Br6.3	Transcription, Transcription regulation, Wnt signaling pathway; Activator, DNA-binding; Cancer-related genes, Disease mutation
PDE7A	chr8:66695041	G/C	rs61736484	missense	NM_001242318:exon2:c.C176G:p.T59S	0.0013	22.3	WES-3s	Br6	Br6.1, Br6.2, Br6.3	; Hydrolase; FDA approved drug targets
TRIM55	chr8:67066396	C/T	rs61760892	missense	NM_033058:exon9:c.C1351T:p.R451W	0.006	23.5	WES-2s	Br12	Br12.1, Br12.2	; Muscle protein;
WWP1	chr8:87443893	C/A	na	missense	NM_007013:exon14:c.C1522A:p.R508S	0.0003	22.1	WES-2s	Br14	Br14.1, Br14.2	Host-virus interaction, Ubl conjugation pathway; Transferase;
MTDH	chr8:98656894	G/A	rs140652237	missense	NM_178812:exon1:c.G160A:p.V54M	0.0075	23.8	WES-2s	Br19	Br19.1, Br19.2	na
COL15A1	chr9:101830911	A/G	rs41313325	missense	NM_001855:exon41:c.A3912G:p.I1304M	0.0051	23.1	WES-3s	Br7	Br7.1, Br7.2, Br7.3	Angiogenesis, Cell adhesion, Differentiation; Developmental protein;
BAAT	chr9:104125032	G/T	na	missense	NM_001127610:exon4:c.C935A:p.P312H	0	22.8	WES-1s	Br24	Br24.1	Fatty acid metabolism, Lipid metabolism; Acyltransferase, Hydrolase, Serine esterase, Transferase; Disease mutation
OR13D1	chr9:107457517	C/G	rs770910320	missense	NM_001004484:exon1:c.C815G:p.T272S	1.5e-05	24.4	WES-1s	Br24	Br24.1	Olfaction, Sensory transduction; G-protein coupled receptor, Receptor, Transducer;
PTGR1	chr9:114341113	T/C	na	missense	NM_001146108:exon7:c.A614G:p.K205R	0	20.3	WES-3s	Br6	Br6.1, Br6.2, Br6.3	; Oxidoreductase;
OR1L6	chr9:125512908	T/G	rs137892977	missense	NM_001004453:exon1:c.T782G:p.F261C	0.0024	23.5	WES-3s	Br7	Br7.1, Br7.2, Br7.3	Olfaction, Sensory transduction; G-protein coupled receptor, Receptor, Transducer;
ST6GALNAC4	chr9:130674941	A/G	rs751393483	missense	NM_175039:exon4:c.T217C:p.C73R	2.41e-05	23.5	WES-3s	Br7	Br7.1, Br7.2, Br7.3	; Glycosyltransferase, Transferase;
NUP188	chr9:131730825	G/A	rs181700778	missense	NM_015354:exon9:c.G626A:p.R209Q	0.0002	27	WES-2s	Br12	Br12.1, Br12.2	mRNA transport, Protein transport, Translocation, Transport; ;
VAV2	chr9:136640065	T/C	na	missense	NM_003371:exon23:c.A2097G:p.I699M	0.0005	21.1	WES-2s	Br12	Br12.1, Br12.2	Angiogenesis; Guanine-nucleotide releasing factor;
VAV2	chr9:136644001	C/T	rs781187663	missense	NM_003371:exon20:c.G1743A:p.M581I	3.05e-05	28	WES-1s	Br24	Br24.1	Angiogenesis; Guanine-nucleotide releasing factor;
KCNT1	chr9:138670290	A/G	rs149804567	missense	NM_001272003:exon21:c.A2408G:p.E803G	0.005	29.6	WES-2s	Br17	Br17.1, Br17.2	Ion transport, Potassium transport, Transport; Ion channel, Potassium channel; Disease mutation, Epilepsy
CAMSAP1	chr9:138754415	G/A	rs77279694	missense	NM_015447:exon5:c.C706T:p.P236S	0.0045	25.4	WES-2s	Br17	Br17.1, Br17.2	na
NFX1	chr9:33318773	G/A	rs755723817	missense	NM_002504:exon8:c.G1633A:p.D545N	3e-05	22.3	WES-1s	Br24	Br24.1	Host-virus interaction, Transcription, Transcription regulation, Ubl conjugation pathway; Activator, DNA-binding, Repressor, Transferase;
RECK	chr9:36087906	C/T	rs781546371	missense	NM_021111:exon9:c.C853T:p.L285F	0.004	25.7	WES-1s	Br24	Br24.1	Wnt signaling pathway; Protease inhibitor, Serine protease inhibitor; Tumor suppressor
GLIS3	chr9:4125908	A/G	rs202165554	missense	NM_001042413:exon3:c.T422C:p.I141T	0.001	23.6	WES-3s	Br9	Br9.1, Br9.2, Br9.3	Transcription, Transcription regulation; Activator, DNA-binding, Repressor; Congenital hypothyroidism
JAK2	chr9:5081828	G/C	rs150221602	missense	NM_004972:exon19:c.G2538C:p.E846D	0.002	21.5	WES-2s	Br12	Br12.1, Br12.2	Adaptive immunity, Immunity, Innate immunity; Chromatin regulator, Kinase, Transferase, Tyrosine-protein kinase; Cancer-related genes, Disease mutation, FDA approved drug targets, Proto-oncogene
KANK1	chr9:712784	C/G	rs144505189	missense	NM_153186:exon2:c.C1544G:p.T515S	0.0036	23.2	WES-2s	Br12	Br12.1, Br12.2	Transcription, Transcription regulation; ; Tumor suppressor
WNK2	chr9:96062365	G/A	na	missense	NM_006648:exon25:c.G6148A:p.V2050M	0	24.8	WES-2s	Br22	Br22.1, Br22.2	; Kinase, Serine/threonine-protein kinase, Transferase;
CUTC	chr10:101502970	G/A	rs369890435	missense	NM_015960:exon4:c.G254A:p.R85Q	0.0015	31	WES-2s	Br15	Br15.1, Br15.2	na
PKD2L1	chr10:102052799	G/A	rs147248969	missense	NM_001253837:exon11:c.C1645T:p.R549C	0.004	25.5	WES-2s	Br17	Br17.1, Br17.2	Calcium transport, Ion transport, Transport; Calcium channel, Ion channel;
C10orf76	chr10:103607326	T/C	rs374133901	missense	NM_024541:exon26:c.A2029G:p.S677G	0.0005	22	WES-2s	Br22	Br22.1, Br22.2	na
PPRC1	chr10:103906465	G/C	na	missense	NM_001288728:exon9:c.G3356C:p.W1119S	0	29.1	WES-2s	Br20	Br20.1, Br20.2	Transcription, Transcription regulation; Activator, RNA-binding;
ITPRIP	chr10:106075040	C/T	rs757094636	missense	NM_001272012:exon2:c.G770A:p.C257Y	6.69e-05	25.3	WES-1s	Br24	Br24.1	na
DMBT1	chr10:124377766	G/A	rs140113910	missense	NM_004406:exon25:c.G2854A:p.G952R	0.0015	24.8	WES-3s	Br5	Br5.1, Br5.2, Br5.3	Antiviral defense, Differentiation, Host-virus interaction, Protein transport, Transport; Developmental protein; Tumor suppressor
DMBT1	chr10:124380665	G/A	rs201780709	missense	NM_004406:exon28:c.G3106A:p.V1036M	0.0055	24.4	WES-1s	Br24	Br24.1	Antiviral defense, Differentiation, Host-virus interaction, Protein transport, Transport; Developmental protein; Tumor suppressor
METTL10	chr10:126463351	C/T	rs199727427	missense	NM_001304467:exon4:c.G58A:p.A20T	0.0036	33	WES-2s	Br10	Br10.1, Br10.2	; Methyltransferase, Transferase;
DOCK1	chr10:129217957	G/A	rs41282902	missense	NM_001290223:exon46:c.G4720A:p.E1574K	0.007	23.7	WES-2s	Br22	Br22.1, Br22.2	Apoptosis, Phagocytosis; Guanine-nucleotide releasing factor;
INPP5A	chr10:134511394	G/C	rs150016201	missense	NM_005539:exon6:c.G445C:p.E149Q	0.003	26.2	WES-2s	Br14	Br14.1, Br14.2	; Hydrolase;
KIF5B	chr10:32321656	G/A	rs202228136	missense	NM_004521:exon13:c.C1352T:p.T451M	0.0006	24	WES-2s	Br10	Br10.1, Br10.2	; Motor protein; Cancer-related genes
CREM	chr10:35495901	C/T	rs52806860	missense	NM_001267568:exon2:c.C104T:p.S35L	0.006	26	WES-2s	Br22	Br22.1, Br22.2	Biological rhythms, Differentiation, Spermatogenesis, Transcription, Transcription regulation; Activator, Developmental protein, DNA-binding, Repressor;
ZNF37A	chr10:38406996	A/G	rs767736126	missense	NM_001178101:exon7:c.A917G:p.K306R	0.004	20.8	WES-2s	Br10	Br10.1, Br10.2	Transcription, Transcription regulation; DNA-binding;
ZFAND4	chr10:46159086	G/A	rs147435712	missense	NM_001128324:exon2:c.C88T:p.L30F	0.0041	25.7	WES-1s	Br24	Br24.1	na
CDH23	chr10:73406232	G/A	rs111033369	missense	NM_001171930:exon13:c.G1307A:p.S436N	0.009	27.3	WES-3s	Br6	Br6.1, Br6.2, Br6.3	Cell adhesion, Hearing, Sensory transduction, Vision; ; Deafness, Disease mutation, Non-syndromic deafness, Retinitis pigmentosa, Usher syndrome
C10orf54	chr10:73511484	G/A	rs143240262	missense	NM_022153:exon6:c.C839T:p.S280L	0.0065	24.5	WES-1s	Br24	Br24.1	; Receptor;
CDH23	chr10:73539112	C/T	rs866123481	missense	NM_022124:exon39:c.C5276T:p.P1759L	0	25	WES-1s	Br24	Br24.1	Cell adhesion, Hearing, Sensory transduction, Vision; ; Deafness, Disease mutation, Non-syndromic deafness, Retinitis pigmentosa, Usher syndrome
PSAP	chr10:73588722	T/A	rs146301708	missense	NM_001042465:exon5:c.A488T:p.D163V	0.0001	25.6	WES-2s	Br20	Br20.1, Br20.2	Lipid metabolism, Sphingolipid metabolism; ; Disease mutation, Gangliosidosis, Gaucher disease, Leukodystrophy, Metachromatic leukodystrophy
ECD	chr10:74916406	C/A	rs138942541	missense	NM_001135752:exon4:c.G331T:p.D111Y	0.001	33	WES-2s	Br23	Br23.1, Br23.2	mRNA processing, mRNA splicing, Transcription, Transcription regulation; Activator;
SEC24C	chr10:75506597	G/C	rs112791997	missense	NM_198597:exon2:c.G7C:p.V3L	0.004	23.3	WES-1s	Br24	Br24.1	ER-Golgi transport, Protein transport, Transport; ;
ANXA11	chr10:81923357	G/T	rs76806315	missense	NM_001157:exon9:c.C962A:p.T321N	0.0099	24.4	WES-2s	Br13	Br13.1, Br13.2	Cell cycle, Cell division; ; Amyotrophic lateral sclerosis, Cancer-related genes, Disease mutation, Neurodegeneration
RGR	chr10:86007496	C/T	rs146536539	missense	NM_001012720:exon2:c.C229T:p.L77F	0.0012	20.4	WES-2s	Br13	Br13.1, Br13.2	Sensory transduction, Vision; G-protein coupled receptor, Photoreceptor protein, Receptor, Retinal protein, Transducer; Disease mutation, Retinitis pigmentosa
PAPSS2	chr10:89505647	G/A	rs201465674	missense	NM_004670:exon12:c.G1765A:p.E589K	0.001	25.9	WES-2s	Br20	Br20.1, Br20.2	; Kinase, Multifunctional enzyme, Nucleotidyltransferase, Transferase; Disease mutation, Dwarfism
CYP2C9	chr10:96748777	C/T	rs9332239	missense	NM_000771:exon9:c.C1465T:p.P489S	0.004	21.2	WES-2s	Br15	Br15.1, Br15.2	Lipid metabolism, Steroid metabolism, Sterol metabolism; Monooxygenase, Oxidoreductase;
OPALIN	chr10:98105828	T/C	rs780072426	missense	NM_001040102:exon4:c.A227G:p.Q76R	3e-05	20.9	WES-2s	Br20	Br20.1, Br20.2	na
TRPC6	chr11:101374942	C/T	rs761558652	missense	NM_004621:exon2:c.G758A:p.C253Y	0.0005	27.3	WES-2s	Br12	Br12.1, Br12.2	Calcium transport, Ion transport, Transport; Calcium channel, Ion channel; Disease mutation
MMP8	chr11:102593266	C/T	rs112188995	missense	NM_002424:exon2:c.G241A:p.E81K	0.008	20.5	WES-2s	Br12	Br12.1, Br12.2	Collagen degradation; Hydrolase, Metalloprotease, Protease; Cancer-related genes, FDA approved drug targets
DYNC2H1	chr11:103027166	G/A	rs200635842	missense	NM_001080463:exon26:c.G3794A:p.R1265H	0.0012	23.3	WES-1s	Br24	Br24.1	Cilium biogenesis/degradation; Developmental protein, Motor protein; Ciliopathy, Disease mutation
ALKBH8	chr11:107381630	G/T	rs183627082	missense	NM_001301010:exon11:c.C1429A:p.H477N	0.006	26.9	WES-1s	Br24	Br24.1	; Methyltransferase, Multifunctional enzyme, Oxidoreductase, RNA-binding, Transferase;
ALKBH8	chr11:107424635	G/A	rs144018060	missense	NM_001301010:exon4:c.C446T:p.S149F	0.0026	22.7	WES-2s	Br22	Br22.1, Br22.2	; Methyltransferase, Multifunctional enzyme, Oxidoreductase, RNA-binding, Transferase;
KDELC2	chr11:108352891	C/T	rs186063712	missense	NM_153705:exon4:c.G743A:p.R248Q	0.0095	23.4	WES-2s	Br10	Br10.1, Br10.2	; Glycosyltransferase, Transferase;
DDX10	chr11:108586617	A/G	rs116953461	missense	NM_004398:exon11:c.A1334G:p.E445G	0.0097	27.6	WES-2s	Br12	Br12.1, Br12.2	; Helicase, Hydrolase, RNA-binding; Cancer-related genes
NXPE1	chr11:114392694	C/A	rs79916924	missense	NM_152315:exon6:c.G1214T:p.C405F	0.0083	27.8	WES-2s	Br22	Br22.1, Br22.2	na
DSCAML1	chr11:117302337	T/C	rs143995768	missense	NM_020693:exon31:c.A5467G:p.T1823A	0.001	22.6	WES-2s	Br22	Br22.1, Br22.2	Cell adhesion, Neurogenesis; ;
PVRL1	chr11:119535540	C/T	rs374643713	missense	NM_002855:exon6:c.G1471A:p.D491N	0.0002	24.7	WES-2s	Br13	Br13.1, Br13.2	Cell adhesion, Host-virus interaction; Host cell receptor for virus entry, Receptor; Ectodermal dysplasia
TRIM29	chr11:119996540	C/T	rs201803777	missense	NM_012101:exon4:c.G1192A:p.V398I	0.0023	21.3	WES-2s	Br14	Br14.1, Br14.2	Immunity, Innate immunity; ;
SORL1	chr11:121458843	C/T	rs201549653	missense	NM_003105:exon28:c.C3929T:p.A1310V	0.003	21.3	WES-2s	Br12	Br12.1, Br12.2	Endocytosis, Transport; Receptor; Alzheimer disease, Amyloidosis, Disease mutation, Neurodegeneration
C11orf63	chr11:122774860	T/G	rs192391804	missense	NM_024806:exon3:c.T572G:p.L191R	0.0091	25	WES-2s	Br10	Br10.1, Br10.2	Cilium biogenesis/degradation; ;
TIRAP	chr11:126162875	C/T	rs766347245	missense	NM_001039661:exon5:c.C571T:p.L191F	1.5e-05	27.9	WES-2s	Br22	Br22.1, Br22.2	Immunity, Inflammatory response, Innate immunity; ;
NFRKB	chr11:129753068	G/A	rs151192421	missense	NM_006165:exon7:c.C925T:p.L309F	0.0025	27.1	WES-1s	Br24	Br24.1	DNA damage, DNA recombination, DNA repair, Transcription, Transcription regulation; DNA-binding;
COPB1	chr11:14515901	A/T	na	missense	NM_001144061:exon3:c.T176A:p.L59Q	0	27.8	WES-2s	Br13	Br13.1, Br13.2	ER-Golgi transport, Host-virus interaction, Protein transport, Transport; ;
RAG1	chr11:36595828	G/A	rs201462389	missense	NM_000448:exon2:c.G974A:p.G325D	0.0051	27.3	WES-2s	Br21	Br21.1, Br21.2	DNA recombination, Ubl conjugation pathway; Chromatin regulator, DNA-binding, Endonuclease, Hydrolase, Multifunctional enzyme, Nuclease, Transferase; Disease mutation, SCID
C11orf49	chr11:47008768	A/G	rs150919488	missense	NM_001003676:exon2:c.A56G:p.H19R	0.0036	24.8	WES-1s	Br24	Br24.1	na
MYBPC3	chr11:47355558	C/T	rs727504346	missense	NM_000256:exon27:c.G2909A:p.R970Q	0.0012	23.8	WES-2s	Br12	Br12.1, Br12.2	Cell adhesion; Actin-binding, Muscle protein; Cardiomyopathy, Disease mutation
OR51B6	chr11:5373519	G/T	rs145119951	missense	NM_001004750:exon1:c.G782T:p.R261M	0.0041	24.7	WES-1s	Br24	Br24.1	Olfaction, Sensory transduction; G-protein coupled receptor, Receptor, Transducer;
OR9I1	chr11:57886145	T/C	rs144935447	missense	NM_001005211:exon1:c.A772G:p.M258V	0.004	22.5	WES-2s	Br22	Br22.1, Br22.2	Olfaction, Sensory transduction; G-protein coupled receptor, Receptor, Transducer;
OSBP	chr11:59382903	A/G	rs528977360	missense	NM_002556:exon1:c.T235C:p.S79P	0.001	20.3	WES-2s	Br11	Br11.1, Br11.2	Lipid transport, Transport; ;
MS4A15	chr11:60531315	C/T	rs202159539	missense	NM_001098835:exon2:c.C109T:p.P37S	0.0024	23.3	WES-2s	Br12	Br12.1, Br12.2	; Receptor;
EML3	chr11:62376557	C/T	rs35971607	missense	NM_001300793:exon7:c.G809A:p.R270H	0.0057	26.5	WES-2s	Br12	Br12.1, Br12.2	na
UBXN1	chr11:62446179	G/C	rs142782985	missense	NM_001286077:exon2:c.C96G:p.I32M	0.005	23.5	WES-3s	Br5	Br5.1, Br5.2, Br5.3**	Host-virus interaction; ;
RTN3	chr11:63523611	G/A	rs140229299	missense	NM_006054:exon6:c.G634A:p.A212T	0.008	25.3	WES-2s	Br17	Br17.1, Br17.2	Apoptosis, ER-Golgi transport, Host-virus interaction, Stress response, Transport; ;
PELI3	chr11:66243085	A/G	rs763100095	missense	NM_001243136:exon6:c.A536G:p.N179S	0.0003	25.2	WES-1s	Br24	Br24.1	Ubl conjugation pathway; Transferase;
RBM14	chr11:66392825	C/T	rs139642034	missense	NM_006328:exon2:c.C1478T:p.A493V	0.006	23.1	WES-2s	Br22	Br22.1, Br22.2	Immunity, Innate immunity, Transcription, Transcription regulation; Repressor, RNA-binding;
DCHS1	chr11:6651953	C/T	rs184586428	missense	NM_003737:exon10:c.G4072A:p.E1358K	0.0079	20.4	WES-2s	Br10	Br10.1, Br10.2	Cell adhesion; ; Deafness, Disease mutation, Mental retardation
ANKRD13D	chr11:67069024	G/A	na	missense	NM_207354:exon13:c.G1414A:p.G472S	0	25.4	WES-2s	Br13	Br13.1, Br13.2	na
PITPNM1	chr11:67270180	G/A	rs139820920	missense	NM_001130848:exon3:c.C88T:p.R30W	0.0001	32	WES-1s	Br24	Br24.1	Protein transport, Transport; ;
PPFIA1	chr11:70185365	C/T	rs764459505	missense	NM_003626:exon14:c.C1660T:p.R554C	0.0005	23.5	WES-2s	Br19	Br19.1, Br19.2	na
KRTAP5-9	chr11:71259991	C/G	rs200091258	missense	NM_005553:exon1:c.C288G:p.C96W	0.008	23.8	WES-1s	Br24	Br24.1	na
ARAP1	chr11:72415241	G/A	rs770843799	missense	NM_015242:exon12:c.C1213T:p.R405C	6.67e-05	28.4	WES-3s	Br8	Br8.1**, Br8.2**, Br8.3	; GTPase activation;
OR2AT4	chr11:74800437	G/T	rs139499548	missense	NM_001005285:exon1:c.C322A:p.L108I	0.0036	20.9	WES-2s	Br21	Br21.1, Br21.2	Olfaction, Sensory transduction; G-protein coupled receptor, Receptor, Transducer;
PICALM	chr11:85701340	T/C	rs184756078	missense	NM_001206946:exon13:c.A1340G:p.D447G	0.0049	26.5	WES-3s	Br8	Br8.1, Br8.2, Br8.3	Endocytosis; ; Cancer-related genes, Proto-oncogene
RAB38	chr11:87847209	G/T	rs116071834	missense	NM_022337:exon3:c.C583A:p.P195T	0.0089	20.4	WES-2s	Br15	Br15.1, Br15.2	Protein transport, Transport; ;
HCFC2	chr12:104473257	C/G	rs202081777	missense	NM_013320:exon4:c.C508G:p.H170D	0.0023	22	WES-2s	Br21	Br21.1, Br21.2	na
CHST11	chr12:105151192	G/C	rs148230565	missense	NM_001173982:exon3:c.G655C:p.A219P	0.006	22.5	WES-1s	Br24	Br24.1	Carbohydrate metabolism; Transferase; Disease mutation, Dwarfism
SLC41A2	chr12:105280209	T/C	na	missense	NM_032148:exon5:c.A889G:p.M297V	0	24	WES-3s	Br5	Br5.1, Br5.2, Br5.3	Ion transport, Transport; ;
C12orf49	chr12:117160944	C/T	rs776540999	missense	NM_024738:exon2:c.G196A:p.G66S	1.5e-05	24.5	WES-2s	Br13	Br13.1, Br13.2	na
PSMD9	chr12:122340955	A/G	rs149556654	missense	NM_001261400:exon2:c.A182G:p.N61S	0.006	21.5	WES-3s	Br6	Br6.1, Br6.2, Br6.3	; Chaperone;
DDX55	chr12:124104242	A/G	rs377093176	missense	NM_020936:exon13:c.A1597G:p.K533E	0.0015	22.4	WES-3s	Br5	Br5.1, Br5.2, Br5.3	; Helicase, Hydrolase, RNA-binding;
FAM101A	chr12:124798755	A/G	rs150677447	missense	NM_181709:exon3:c.A92G:p.K31R	0.0015	22.4	WES-4s	Br1	Br1.1, Br1.2, Br1.3, Br1.4	na
SLC15A4	chr12:129299435	C/T	rs35580712	missense	NM_145648:exon2:c.G727A:p.G243S	0.005	22.3	WES-1s	Br24	Br24.1	Peptide transport, Protein transport, Symport, Transport; ;
ADGRD1	chr12:131593347	C/T	rs778558561	missense	NM_198827:exon18:c.C1966T:p.H656Y	0.0001	22.9	WES-4s	Br1	Br1.1, Br1.2, Br1.3, Br1.4	; G-protein coupled receptor, Receptor, Transducer;
MMP17	chr12:132322770	C/G	rs150305170	missense	NM_016155:exon2:c.C190G:p.P64A	0.0021	21.6	WES-3s	Br8	Br8.1, Br8.2, Br8.3	; Hydrolase, Metalloprotease, Protease; FDA approved drug targets
NOC4L	chr12:132635877	G/A	rs202053580	missense	NM_024078:exon11:c.G1037A:p.R346H	0.001	24.2	WES-2s	Br12	Br12.1, Br12.2	na
GALNT9	chr12:132688169	T/A	rs202111630	missense	NM_021808:exon3:c.A46T:p.R16W	0.002	25.4	WES-1s	Br24	Br24.1	; Glycosyltransferase, Transferase;
CAPZA3	chr12:18891660	C/T	rs199684920	missense	NM_033328:exon1:c.C458T:p.A153V	0.005	22.9	WES-2s	Br12	Br12.1, Br12.2	; Actin capping, Actin-binding;
TM7SF3	chr12:27133502	C/G	rs755834230	missense	NM_016551:exon8:c.G1033C:p.D345H	0.001	27.5	WES-2s	Br19	Br19.1, Br19.2	Stress response; ;
SLC6A13	chr12:352940	C/G	na	missense	NM_016615:exon3:c.G242C:p.C81S	0	23	WES-2s	Br10	Br10.1, Br10.2	Neurotransmitter transport, Symport, Transport; ;
LRRK2	chr12:40629436	T/C	rs33995463	missense	NM_198578:exon4:c.T356C:p.L119P	0.002	27.3	WES-1s	Br24	Br24.1	Autophagy, Differentiation; GTPase activation, Hydrolase, Kinase, Serine/threonine-protein kinase, Transferase; Cancer-related genes, Disease mutation, Neurodegeneration, Parkinson disease, Parkinsonism
PUS7L	chr12:44124241	C/T	rs143864622	missense	NM_001271826:exon8:c.G1105A:p.D369N	0.002	24	WES-2s	Br20	Br20.1, Br20.2	; Isomerase;
NDUFA9	chr12:4763523	G/A	rs746773892	missense	NM_005002:exon2:c.G115A:p.A39T	4.5e-05	23.3	WES-1s	Br24	Br24.1	Electron transport, Respiratory chain, Transport; ; Disease mutation, Primary mitochondrial disease
VDR	chr12:48240127	C/T	rs141329158	missense	NM_000376:exon9:c.G1015A:p.V339I	0.0036	23.1	WES-2s	Br12	Br12.1, Br12.2	Transcription, Transcription regulation; DNA-binding, Receptor; Disease mutation, FDA approved drug targets
TNS2	chr12:53454727	C/T	rs142983356	missense	NM_015319:exon20:c.C3067T:p.R1023C	0.006	25.9	WES-2s	Br12	Br12.1, Br12.2	; Hydrolase, Protein phosphatase;
IKZF4	chr12:56427034	G/A	rs201980839	missense	NM_022465:exon7:c.G926A:p.R309Q	0.004	24	WES-2s	Br12	Br12.1, Br12.2	Transcription, Transcription regulation; DNA-binding, Repressor;
ANO2	chr12:5724358	T/C	rs201214063	missense	NM_001278596:exon18:c.A1937G:p.K646R	0.0041	22.1	WES-1s	Br24	Br24.1	Ion transport, Transport; Chloride channel, Ion channel;
TMEM194A	chr12:57456983	T/C	rs199505922	missense	NM_015257:exon6:c.A680G:p.H227R	0.0009	20.6	WES-2s	Br12	Br12.1, Br12.2	na
AGAP2	chr12:58131251	G/T	rs201146586	missense	NM_001122772:exon1:c.C779A:p.A260D	0.006	22.7	WES-2s	Br12	Br12.1, Br12.2	Protein transport, Transport; GTPase activation; Tumor suppressor
LGR5	chr12:71950407	A/G	rs117535164	missense	NM_001277227:exon5:c.A437G:p.H146R	0.0054	22.9	WES-2s	Br19	Br19.1, Br19.2	; G-protein coupled receptor, Receptor, Transducer;
LGR5	chr12:71978227	G/T	rs750868005	missense	NM_001277226:exon17:c.G2365T:p.A789S	0.0005	24.7	WES-2s	Br22	Br22.1, Br22.2	; G-protein coupled receptor, Receptor, Transducer;
TMEM19	chr12:72094692	A/G	rs201635907	missense	NM_018279:exon6:c.A928G:p.N310D	0.002	28	WES-1s	Br24	Br24.1	na
A2M	chr12:9229390	T/C	rs200419261	missense	NM_000014:exon28:c.A3494G:p.E1165G	0.002	23	WES-4s	Br3	Br3.1, Br3.2, Br3.3, Br3.4	; Protease inhibitor, Serine protease inhibitor; Cancer-related genes
VEZT	chr12:95690029	A/G	rs200447313	missense	NM_017599:exon11:c.A1826G:p.D609G	0.0013	27.6	WES-1s	Br24	Br24.1	na
DCUN1D2	chr13:114134903	T/C	rs77142044	missense	NM_001014283:exon3:c.A376G:p.M126V	0.007	21.6	WES-2s	Br12	Br12.1, Br12.2	Ubl conjugation pathway; ;
LATS2	chr13:21549313	G/A	rs202027345	missense	NM_014572:exon8:c.C2963T:p.P988L	0.0011	25	WES-2s	Br17	Br17.1, Br17.2	Cell cycle, Cell division, Mitosis; Kinase, Serine/threonine-protein kinase, Transferase; Tumor suppressor
POSTN	chr13:38156538	C/T	rs117103342	missense	NM_001135934:exon10:c.G1357A:p.G453R	0.0089	29.6	WES-2s	Br17	Br17.1, Br17.2	Cell adhesion; Heparin-binding; Cancer-related genes
COG6	chr13:40256337	T/C	rs780259575	missense	NM_001145079:exon8:c.T724C:p.C242R	3.01e-05	24.1	WES-3s	Br8	Br8.1, Br8.2, Br8.3	Protein transport, Transport; ; Congenital disorder of glycosylation, Disease mutation, Mental retardation
VWA8	chr13:42385421	C/T	rs138075452	missense	NM_001009814:exon17:c.G2003A:p.R668Q	0.0099	26.5	WES-3s	Br6	Br6.1, Br6.2, Br6.3	na
ATP7B	chr13:52534410	C/T	rs72552259	missense	NM_000053:exon7:c.G1995A:p.M665I	0.0099	23.2	WES-2s	Br20	Br20.1, Br20.2	Copper transport, Ion transport, Transport; ; Cancer-related genes, Disease mutation
PIBF1	chr13:73491259	A/G	rs750952682	missense	NM_006346:exon13:c.A1685G:p.Y562C	0.001	27.8	WES-2s	Br22	Br22.1, Br22.2	Immunity; ; Ciliopathy, Disease mutation, Joubert syndrome
WDR25	chr14:100847643	C/T	rs149604929	missense	NM_001161476:exon2:c.C382T:p.P128S	0.0003	22.2	WES-2s	Br13	Br13.1, Br13.2	na
TECPR2	chr14:102916165	C/T	rs72700618	missense	NM_001172631:exon14:c.C3275T:p.S1092L	0.007	31	WES-2s	Br17	Br17.1, Br17.2	Autophagy; ; Hereditary spastic paraplegia, Neurodegeneration
KIF26A	chr14:104618716	C/T	rs759188299	missense	NM_015656:exon3:c.C653T:p.T218M	0.0005	25.7	WES-3s	Br7	Br7.1, Br7.2, Br7.3	; Motor protein;
AHNAK2	chr14:105412363	T/C	rs201377363	missense	NM_138420:exon7:c.A9425G:p.K3142R	0.0025	21.8	WES-3s	Br6	Br6.1, Br6.2, Br6.3	; ; Cancer-related genes
OR4L1	chr14:20529051	A/G	na	missense	NM_001004717:exon1:c.A848G:p.N283S	0	23.7	WES-2s	Br12	Br12.1, Br12.2	Olfaction, Sensory transduction; G-protein coupled receptor, Receptor, Transducer;
LRP10	chr14:23345295	C/T	rs771111950	missense	NM_014045:exon5:c.C1138T:p.R380C	6.68e-05	32	WES-2s	Br10	Br10.1, Br10.2	Endocytosis; Receptor;
CDH24	chr14:23517547	G/A	rs766981461	missense	NM_144985:exon12:c.C1988T:p.T663M	0.001	25.4	WES-2s	Br22	Br22.1, Br22.2	Cell adhesion; ;
GMPR2	chr14:24702776	C/T	rs199579455	missense	NM_001283022:exon2:c.C233T:p.T78I	0.004	29.2	WES-1s	Br24	Br24.1	Purine metabolism; Oxidoreductase;
TMX1	chr14:51716453	C/T	rs202022158	missense	NM_030755:exon7:c.C634T:p.R212C	0.0092	24.9	WES-2s	Br21	Br21.1**, Br21.2	Electron transport, Transport; ;
PLEKHG3	chr14:65208468	A/G	rs201343858	missense	NM_015549:exon14:c.A2065G:p.I689V	0.0025	25.5	WES-2s	Br19	Br19.1, Br19.2	na
PCNX	chr14:71444834	G/A	rs34222509	missense	NM_014982:exon6:c.G1780A:p.A594T	0.0066	21.7	WES-2s	Br17	Br17.1, Br17.2	na
YLPM1	chr14:75248152	A/T	rs45550132	missense	NM_019589:exon4:c.A1406T:p.Y469F	0.0002	26	WES-3s	Br9	Br9.1, Br9.2, Br9.3	Transcription, Transcription regulation; Repressor;
TMEM63C	chr14:77706926	T/C	rs201624931	missense	NM_020431:exon13:c.T1039C:p.F347L	0.0046	25	WES-3s	Br6	Br6.1, Br6.2, Br6.3	Ion transport, Transport; Ion channel;
GALC	chr14:88434679	G/A	rs756352952	missense	NM_001201401:exon7:c.C839T:p.S280F	0.0001	33	WES-3s	Br9	Br9.1, Br9.2, Br9.3	Lipid degradation, Lipid metabolism, Sphingolipid metabolism; Glycosidase, Hydrolase; Disease mutation, Leukodystrophy
CCDC88C	chr14:91755625	G/A	rs202217944	missense	NM_001080414:exon25:c.C4265T:p.S1422L	0.0089	24	WES-2s	Br22	Br22.1, Br22.2	Wnt signaling pathway; Guanine-nucleotide releasing factor; Disease mutation, Neurodegeneration, Spinocerebellar ataxia
FBLN5	chr14:92403386	G/A	na	missense	NM_006329:exon4:c.C284T:p.A95V	0	22.8	WES-2s	Br17	Br17.1, Br17.2	Cell adhesion; ; Age-related macular degeneration, Charcot-Marie-Tooth disease, Disease mutation, Neuropathy
SERPINA12	chr14:94964127	A/G	rs61758960	missense	NM_001304461:exon2:c.T608C:p.L203P	0.008	24.4	WES-1s	Br24	Br24.1	; Protease inhibitor, Serine protease inhibitor;
ADAMTS17	chr15:100695419	A/G	rs140930935	missense	NM_139057:exon9:c.T1288C:p.S430P	0.002	22.2	WES-2s	Br22	Br22.1, Br22.2	; Hydrolase, Metalloprotease, Protease; Deafness, Dwarfism
MTMR10	chr15:31283667	G/A	rs200770610	missense	NM_017762:exon1:c.C43T:p.L15F	0.0022	25.5	WES-1s	Br24	Br24.1	na
CHRM5	chr15:34356201	A/C	rs149897590	missense	NM_012125:exon3:c.A1283C:p.K428T	0.006	26.7	WES-3s	Br6	Br6.1, Br6.2, Br6.3	; G-protein coupled receptor, Receptor, Transducer; FDA approved drug targets
PPP1R14D	chr15:41108163	T/C	rs34474407	missense	NM_001130143:exon4:c.A485G:p.Q162R	0.0052	22	WES-2s	Br21	Br21.1, Br21.2	; Protein phosphatase inhibitor;
HYPK	chr15:44093970	A/G	rs200501830	missense	NM_016400:exon4:c.A356G:p.N119S	0.0004	25.8	WES-3s	Br6	Br6.1, Br6.2, Br6.3	na
TRPM7	chr15:50884348	G/A	rs199732064	missense	NM_001301212:exon26:c.C4084T:p.P1362S	0.002	24	WES-3s	Br5	Br5.1, Br5.2, Br5.3	Calcium transport, Ion transport, Necrosis, Transport; Calcium channel, Ion channel, Kinase, Serine/threonine-protein kinase, Transferase; Amyotrophic lateral sclerosis, Neurodegeneration, Parkinsonism
DMXL2	chr15:51791234	G/A	rs143033674	missense	NM_001174116:exon18:c.C4187T:p.S1396F	0.005	27.7	WES-2s	Br22	Br22.1, Br22.2	; ; Deafness, Diabetes mellitus, Disease mutation, Hypogonadotropic hypogonadism, Neuropathy, Non-syndromic deafness
MYO5A	chr15:52606339	G/A	rs199675131	missense	NM_001142495:exon39:c.C5315T:p.S1772L	0.0057	25.1	WES-2s	Br23	Br23.1, Br23.2**	Protein transport, Transport; Actin-binding, Calmodulin-binding, Motor protein, Myosin; Cancer-related genes
FBXL22	chr15:63889941	A/G	rs139954123	missense	NM_203373:exon1:c.A350G:p.D117G	0.0083	25.9	WES-2s	Br22	Br22.1, Br22.2	Ubl conjugation pathway; ;
MTFMT	chr15:65313871	G/A	rs201431517	missense	NM_139242:exon4:c.C626T:p.S209L	0.0015	27.1	WES-2s	Br20	Br20.1, Br20.2	Protein biosynthesis; Transferase; Disease mutation, Primary mitochondrial disease
ITGA11	chr15:68609616	C/T	rs199658399	missense	NM_001004439:exon21:c.G2702A:p.R901Q	0.001	22.1	WES-2s	Br23	Br23.1, Br23.2	Cell adhesion; Integrin, Receptor;
HEXA	chr15:72642919	G/A	rs138058578	missense	NM_000520:exon7:c.C745T:p.R249W	0.0012	26.7	WES-2s	Br23	Br23.1, Br23.2	; Glycosidase, Hydrolase; Disease mutation, Gangliosidosis, Neurodegeneration
NPTN	chr15:73884338	T/G	rs112941596	missense	NM_001161364:exon2:c.A232C:p.T78P	0.0025	24.7	WES-3s	Br8	Br8.1, Br8.2, Br8.3	Cell adhesion, Neurogenesis; ;
ETFA	chr15:76584972	C/G	rs372473532	missense	NM_001127716:exon2:c.G109C:p.G37R	0.0005	25.1	WES-2s	Br15	Br15.1, Br15.2	Electron transport, Transport; ; Disease mutation, Glutaricaciduria
AP3B2	chr15:83331646	C/T	rs529642370	missense	NM_001278511:exon21:c.G2480A:p.R827Q	0.005	22.7	WES-3s	Br6	Br6.1, Br6.2, Br6.3	Protein transport, Transport; ; Epilepsy
DET1	chr15:89070894	G/T	rs182694429	missense	NM_001144074:exon3:c.C1207A:p.H403N	0.0015	22.7	WES-2s	Br19	Br19.1, Br19.2	Ubl conjugation pathway; ;
ACAN	chr15:89391239	G/A	rs775104367	missense	NM_001135:exon9:c.G1702A:p.D568N	0.0005	26.1	WES-2s	Br12	Br12.1, Br12.2	na
SV2B	chr15:91803598	A/G	rs141421187	missense	NM_001167580:exon5:c.A514G:p.T172A	0.0025	23.3	WES-1s	Br24	Br24.1	Neurotransmitter transport, Transport; ;
CLEC16A	chr16:11272419	C/A	rs200175537	missense	NM_015226:exon23:c.C3034A:p.P1012T	0.001	23.5	WES-2s	Br12	Br12.1, Br12.2	Autophagy; ; Diabetes mellitus
CLEC16A	chr16:11272419	C/A	rs200175537	missense	NM_015226:exon23:c.C3034A:p.P1012T	0.001	23.5	WES-2s	Br17	Br17.1, Br17.2**	Autophagy; ; Diabetes mellitus
CACNA1H	chr16:1254361	A/T	rs28365117	missense	NM_001005407:exon10:c.A2354T:p.K785M	0.009	23.6	WES-1s	Br24	Br24.1	Calcium transport, Ion transport, Transport; Calcium channel, Ion channel, Voltage-gated channel; Disease mutation, Epilepsy, FDA approved drug targets
CPPED1	chr16:12758936	T/A	rs763842158	missense	NM_001099455:exon3:c.A326T:p.N109I	1.5e-05	28.8	WES-2s	Br20	Br20.1, Br20.2	; Hydrolase;
NOMO1	chr16:14951389	G/A	rs137963033	missense	NM_014287:exon11:c.G1097A:p.R366H	0.0057	24.3	WES-3s	Br6	Br6.1, Br6.2, Br6.3	na
NTAN1	chr16:15134955	C/T	rs147340910	missense	NM_001270767:exon5:c.G196A:p.E66K	0.0025	23.8	WES-2s	Br20	Br20.1, Br20.2	; Hydrolase;
MRPS34	chr16:1822443	C/G	rs139953295	missense	NM_001300900:exon3:c.G457C:p.E153Q	0.0069	24.9	WES-2s	Br10	Br10.1, Br10.2	; Ribonucleoprotein, Ribosomal protein; Disease mutation, Primary mitochondrial disease
PDILT	chr16:20387497	C/T	rs143170020	missense	NM_174924:exon4:c.G436A:p.V146I	0.0011	21.9	WES-1s	Br24	Br24.1	Differentiation, Spermatogenesis; Chaperone, Developmental protein, Isomerase;
ERI2	chr16:20809965	G/A	rs201734023	missense	NM_001142725:exon9:c.C1157T:p.T386I	0.0055	22.6	WES-2s	Br22	Br22.1, Br22.2	; Exonuclease, Hydrolase, Nuclease;
POLR3E	chr16:22320292	G/A	rs145630346	missense	NM_001258034:exon4:c.G104A:p.R35H	0.0036	26.1	WES-2s	Br13	Br13.1, Br13.2	Antiviral defense, Immunity, Innate immunity, Transcription; ;
ABCA3	chr16:2369616	C/T	rs143008553	missense	NM_001089:exon8:c.G839A:p.R280H	0.0035	23.7	WES-1s	Br24	Br24.1	Transport; ; Disease mutation
SRRM2	chr16:2815796	C/T	rs149231148	missense	NM_016333:exon11:c.C5267T:p.T1756I	0.004	21.9	WES-1s	Br24	Br24.1	mRNA processing, mRNA splicing; RNA-binding;
ATXN2L	chr16:28843562	C/T	rs751330472	missense	NM_007245:exon11:c.C1358T:p.A453V	1.5e-05	24.9	WES-2s	Br17	Br17.1, Br17.2	na
SPNS1	chr16:28990588	G/A	rs137908704	missense	NM_001142449:exon3:c.G491A:p.R164Q	0.0051	23.8	WES-2s	Br17	Br17.1, Br17.2	Lipid transport, Transport; ;
KIF22	chr16:29816237	G/A	rs146561986	missense	NM_001256270:exon12:c.G1576A:p.D526N	0.0066	20.7	WES-3s	Br5	Br5.1, Br5.2, Br5.3	; DNA-binding, Motor protein; Disease mutation, Dwarfism
MVP	chr16:29853318	C/T	rs146411255	missense	NM_001293204:exon9:c.C1519T:p.R507C	0.0033	26.9	WES-1s	Br24	Br24.1	mRNA transport, Protein transport, Translocation, Transport; Ribonucleoprotein; Cancer-related genes
SEZ6L2	chr16:29899021	C/T	rs117448844	missense	NM_001114100:exon5:c.G815A:p.R272H	0.004	22.9	WES-3s	Br5	Br5.1, Br5.2, Br5.3	na
PRR14	chr16:30666219	C/T	rs576330025	missense	NM_024031:exon8:c.C928T:p.R310C	0.0009	29.9	WES-3s	Br7	Br7.1, Br7.2, Br7.3	Myogenesis; ;
ADCY9	chr16:4057515	G/A	rs144065949	missense	NM_001116:exon3:c.C1738T:p.R580C	0.0041	23.4	WES-3s	Br7	Br7.1, Br7.2, Br7.3	cAMP biosynthesis; Lyase;
SLC12A3	chr16:56901121	G/C	rs146854174	missense	NM_000339:exon2:c.G422C:p.G141A	0.0005	27.1	WES-2s	Br17	Br17.1, Br17.2	Ion transport, Sodium transport, Symport, Transport; ; Disease mutation, FDA approved drug targets
ADGRG5	chr16:57597863	T/C	rs200552943	missense	NM_001304376:exon5:c.T401C:p.I134T	0.0001	21.6	WES-1s	Br24	Br24.1	; G-protein coupled receptor, Receptor, Transducer;
CIRH1A	chr16:69189792	T/C	rs138998503	missense	NM_032830:exon11:c.T1183C:p.C395R	0.0037	24.3	WES-2s	Br17	Br17.1, Br17.2	Ribosome biogenesis, rRNA processing, Transcription, Transcription regulation; ; Disease mutation
IST1	chr16:71957216	G/C	rs150346332	missense	NM_001270979:exon4:c.G341C:p.G114A	0.003	22.6	WES-1s	Br24	Br24.1	Cell cycle, Cell division; ;
ZFHX3	chr16:72984616	G/A	rs142600441	missense	NM_001164766:exon2:c.C226T:p.R76C	0.0024	29.9	WES-1s	Br24	Br24.1	Myogenesis, Transcription, Transcription regulation; Activator, DNA-binding, Repressor; Cancer-related genes
WWOX	chr16:79245652	G/A	rs200839945	missense	NM_001291997:exon8:c.G865A:p.E289K	0.002	23.3	WES-3s	Br8	Br8.1, Br8.2, Br8.3	Apoptosis, Wnt signaling pathway; Oxidoreductase; Disease mutation, Epilepsy, Neurodegeneration, Tumor suppressor
CDH13	chr16:83159015	C/T	rs372289566	missense	NM_001220491:exon4:c.C392T:p.S131F	0.0003	24.2	WES-3s	Br8	Br8.1, Br8.2, Br8.3	Cell adhesion; ;
ZDHHC7	chr16:85015587	T/G	na	missense	NM_017740:exon4:c.A329C:p.K110T	0	22.4	WES-2s	Br13	Br13.1, Br13.2	; Acyltransferase, Transferase;
CTU2	chr16:88776390	T/C	rs147948789	missense	NM_001012759:exon3:c.T188C:p.L63P	0.004	26.5	WES-2s	Br19	Br19.1, Br19.2	tRNA processing; ; Primary microcephaly
ZNF276	chr16:89800359	C/T	rs202058545	missense	NM_001113525:exon9:c.C1387T:p.R463W	0.0011	27.8	WES-2s	Br17	Br17.1, Br17.2	Transcription, Transcription regulation; DNA-binding;
MC1R	chr16:89985918	C/A	rs1805006	missense	NM_002386:exon1:c.C252A:p.D84E	0.0099	23.5	WES-2s	Br19	Br19.1, Br19.2	; G-protein coupled receptor, Receptor, Transducer; Disease mutation
MYH8	chr17:10296261	G/C	rs141215006	missense	NM_002472:exon37:c.C5350G:p.R1784G	0.009	26.2	WES-2s	Br13	Br13.1, Br13.2	; Actin-binding, Calmodulin-binding, Motor protein, Muscle protein, Myosin; Disease mutation
MYH8	chr17:10303742	G/A	rs779913726	missense	NM_002472:exon27:c.C3700T:p.L1234F	1.5e-05	22.4	WES-2s	Br13	Br13.1, Br13.2	; Actin-binding, Calmodulin-binding, Motor protein, Muscle protein, Myosin; Disease mutation
MYH2	chr17:10433181	C/T	rs143872329	missense	NM_001100112:exon23:c.G2908A:p.V970I	0.009	25.3	WES-2s	Br13	Br13.1, Br13.2	; Actin-binding, Calmodulin-binding, Motor protein, Muscle protein, Myosin; Disease mutation
PMP22	chr17:15134364	G/A	rs104894619	missense	NM_153322:exon4:c.C353T:p.T118M	0.0099	27.3	WES-2s	Br13	Br13.1, Br13.2	; ; Cancer-related genes, Charcot-Marie-Tooth disease, Deafness, Dejerine-Sottas syndrome, Disease mutation, Neurodegeneration, Neuropathy
SERPINF1	chr17:1673330	C/T	rs144853088	missense	NM_002615:exon3:c.C269T:p.S90L	0.0005	28.1	WES-2s	Br22	Br22.1, Br22.2	; ; Cancer-related genes, Dwarfism, Osteogenesis imperfecta
SERPINF1	chr17:1679847	G/A	rs369314029	missense	NM_002615:exon7:c.G808A:p.G270R	0.0012	28.1	WES-3s	Br8	Br8.1, Br8.2, Br8.3	; ; Cancer-related genes, Dwarfism, Osteogenesis imperfecta
MPRIP	chr17:17046892	C/T	rs201000529	missense	NM_015134:exon9:c.C1058T:p.P353L	0.006	22.7	WES-1s	Br24	Br24.1	; Actin-binding;
ALDH3A1	chr17:19643753	T/C	rs143872646	missense	NM_001135168:exon6:c.A845G:p.Y282C	0.0051	24.1	WES-2s	Br13	Br13.1, Br13.2	; Oxidoreductase;
SLC6A4	chr17:28530334	C/T	na	missense	NM_001045:exon14:c.G1674A:p.M558I	0	22.4	WES-1s	Br24	Br24.1	Neurotransmitter transport, Symport, Transport; ; FDA approved drug targets
ATAD5	chr17:29161517	G/A	rs147909444	missense	NM_024857:exon2:c.G418A:p.D140N	0.0095	22.6	WES-1s	Br24	Br24.1	DNA damage; ;
NF1	chr17:29587482	G/A	rs546073780	missense	NM_000267:exon33:c.G4463A:p.R1488H	0.0012	33	WES-1s	Br24	Br24.1	; GTPase activation; Cancer-related genes, Disease mutation, Tumor suppressor
SPATA22	chr17:3349789	G/C	na	missense	NM_001170696:exon6:c.C650G:p.T217S	0	23.1	WES-3s	Br6	Br6.1, Br6.2, Br6.3	Meiosis; ;
C17orf85	chr17:3719443	G/A	rs147018687	missense	NM_001114118:exon11:c.C1432T:p.R478C	0.000399361	22.7	WES-3s	Br8	Br8.1, Br8.2, Br8.3	Antiviral defense, mRNA capping, mRNA processing, mRNA transport, Transport; RNA-binding;
PPP1R1B	chr17:37790240	T/A	rs745902423	missense	NM_001242464:exon5:c.T238A:p.Y80N	1.5e-05	23.6	WES-3s	Br7	Br7.1, Br7.2, Br7.3	; Protein phosphatase inhibitor;
ZZEF1	chr17:3937495	T/C	rs148325305	missense	NM_015113:exon40:c.A6398G:p.Y2133C	0.0003	26.5	WES-2s	Br22	Br22.1, Br22.2	na
KRT16	chr17:39766695	G/A	rs141569849	missense	NM_005557:exon6:c.C1168T:p.R390C	0.006	24.5	WES-2s	Br22	Br22.1, Br22.2	; ; Disease mutation, Ectodermal dysplasia, Palmoplantar keratoderma
KRT17	chr17:39780443	C/T	rs150004075	missense	NM_000422:exon1:c.G319A:p.E107K	0.0053	22.5	WES-2s	Br22	Br22.1, Br22.2	; ; Cancer-related genes, Disease mutation, Ectodermal dysplasia, Palmoplantar keratoderma
DHX8	chr17:41570144	G/A	rs139046867	missense	NM_001302623:exon6:c.G599A:p.R200Q	0.0066	20.9	WES-3s	Br5	Br5.1, Br5.2, Br5.3	mRNA processing, mRNA splicing; Helicase, Hydrolase;
C17orf104	chr17:42745254	C/A	rs148051553	missense	NM_001145080:exon5:c.C1975A:p.R659S	0.0024	22.4	WES-3s	Br7	Br7.1, Br7.2, Br7.3	Meiosis; ;
DBF4B	chr17:42807454	C/T	na	missense	NM_025104:exon4:c.C407T:p.P136L	0	20.7	WES-2s	Br12	Br12.1, Br12.2	Cell cycle; ;
SPNS3	chr17:4389604	C/T	rs201937557	missense	NM_182538:exon10:c.C1261T:p.P421S	0.004	26.4	WES-2s	Br19	Br19.1, Br19.2	Lipid transport, Transport; ;
MPO	chr17:56351017	C/T	rs149133270	missense	NM_000250:exon9:c.G1379A:p.R460Q	0.0065	25.3	WES-1s	Br24	Br24.1	Hydrogen peroxide; Oxidoreductase, Peroxidase; Cancer-related genes, Disease mutation
SCN4A	chr17:62038602	T/C	rs187401185	missense	NM_000334:exon11:c.A1796G:p.H599R	0.0066	23.2	WES-2s	Br13	Br13.1, Br13.2	Ion transport, Sodium transport, Transport; Ion channel, Sodium channel, Voltage-gated channel; Congenital myasthenic syndrome, Disease mutation, FDA approved drug targets
DLG4	chr17:7096379	G/A	rs200038855	missense	NM_001128827:exon17:c.C1742T:p.S581L	0.0067	22.8	WES-1s	Br24	Br24.1	na
ACADVL	chr17:7125591	T/C	rs113994167	missense	NM_001033859:exon8:c.T782C:p.V261A	0.006	24.4	WES-2s	Br19	Br19.1, Br19.2	Fatty acid metabolism, Lipid metabolism; Oxidoreductase; Cardiomyopathy, Disease mutation
TNK1	chr17:7292398	C/T	rs764132544	missense	NM_001251902:exon13:c.C1996T:p.P666S	0.005	22.7	WES-2s	Br19	Br19.1, Br19.2	; Kinase, Transferase, Tyrosine-protein kinase;
GALR2	chr17:74071221	A/G	rs139644215	missense	NM_003857:exon1:c.A257G:p.Y86C	0.0021	27.9	WES-2s	Br22	Br22.1, Br22.2	; G-protein coupled receptor, Receptor, Transducer;
METTL23	chr17:74729691	G/A	rs138247613	missense	NM_001206985:exon4:c.G295A:p.D99N	0.0099	22.4	WES-3s	Br5	Br5.1, Br5.2, Br5.3	; Methyltransferase, Transferase; Mental retardation
DNAH17	chr17:76449518	G/A	rs572431013	missense	NM_173628:exon65:c.C10436T:p.S3479L	0.0011	25.8	WES-1s	Br24	Br24.1	; Motor protein;
DNAH17	chr17:76481041	A/C	rs200203879	missense	NM_173628:exon48:c.T7558G:p.F2520V	0.0083	31	WES-2s	Br21	Br21.1, Br21.2	; Motor protein;
CARD14	chr17:78172211	C/T	rs373983740	missense	NM_052819:exon10:c.C961T:p.R321W	8.99e-06	23.7	WES-2s	Br15	Br15.1, Br15.2	Apoptosis; ; Disease mutation
CEP131	chr17:79167873	C/A	rs148653755	missense	NM_001009811:exon18:c.G2174T:p.R725M	0.006	22.3	WES-2s	Br19	Br19.1, Br19.2	Cell cycle, Cilium biogenesis/degradation, Differentiation, Spermatogenesis, Transport; Developmental protein;
GREB1L	chr18:18964286	G/A	rs185578147	missense	NM_001142966:exon4:c.G277A:p.E93K	0.0063	25	WES-2s	Br22	Br22.1, Br22.2	; Developmental protein; Disease mutation
GALNT1	chr18:33263418	G/A	rs778080822	missense	NM_020474:exon4:c.G545A:p.R182Q	9.87e-05	32	WES-1s	Br24	Br24.1	; Glycosyltransferase, Transferase;
MBD1	chr18:47796171	G/A	rs142762174	missense	NM_001204143:exon14:c.C1483T:p.R495W	0.0006	21.3	WES-1s	Br24	Br24.1	Transcription, Transcription regulation; DNA-binding; Cancer-related genes
C18orf63	chr18:72010767	T/G	rs1014328392	missense	NM_001174123:exon11:c.T808G:p.C270G	0.0012	23.7	WES-2s	Br22	Br22.1, Br22.2	na
GALR1	chr18:74980620	A/C	rs147418211	missense	NM_001480:exon3:c.A812C:p.E271A	0.005	22.4	WES-1s	Br24	Br24.1	; G-protein coupled receptor, Receptor, Transducer;
ADNP2	chr18:77895944	C/T	rs746248622	missense	NM_014913:exon4:c.C2648T:p.P883L	0.0002	23.3	WES-2s	Br10	Br10.1, Br10.2	Transcription, Transcription regulation; DNA-binding;
MRPL4	chr19:10363280	C/T	rs45520838	missense	NM_015956:exon3:c.C178T:p.R60C	0.0063	21.9	WES-3s	Br9	Br9.1, Br9.2, Br9.3	; Ribonucleoprotein, Ribosomal protein;
SBNO2	chr19:1112229	G/A	rs745886953	missense	NM_001100122:exon19:c.C2416T:p.R806C	0.0003	28.6	WES-3s	Br5	Br5.1, Br5.2, Br5.3	Differentiation, Osteogenesis, Transcription, Transcription regulation; Activator, Repressor;
LDLR	chr19:11230798	G/A	rs139791325	missense	NM_001195800:exon11:c.G1372A:p.E458K	0.0025	21.8	WES-2s	Br22	Br22.1, Br22.2	Cholesterol metabolism, Endocytosis, Host-virus interaction, Lipid metabolism, Lipid transport, Steroid metabolism, Sterol metabolism, Transport; Host cell receptor for virus entry, Receptor; Disease mutation
CCDC159	chr19:11460637	G/A	rs199708289	missense	NM_001080503:exon3:c.G79A:p.D27N	0.0022	23.1	WES-1s	Br24	Br24.1	na
RGL3	chr19:11512769	G/A	rs200877046	missense	NM_001035223:exon13:c.C1402T:p.R468C	0.0049	23.1	WES-2s	Br22	Br22.1, Br22.2	; Guanine-nucleotide releasing factor;
ZNF44	chr19:12383826	T/G	rs374088191	missense	NM_016264:exon4:c.A1244C:p.H415P	0.0003	22.9	WES-4s	Br3	Br3.1, Br3.2, Br3.3**, Br3.4	Transcription, Transcription regulation; DNA-binding;
ZNF799	chr19:12501623	T/C	rs374080371	missense	NM_001080821:exon4:c.A1589G:p.K530R	0.0003	22.2	WES-4s	Br3	Br3.1, Br3.2, Br3.3**, Br3.4	Transcription, Transcription regulation; DNA-binding;
C19orf57	chr19:13993764	G/A	rs77270337	missense	NM_024323:exon8:c.C1765T:p.R589W	0.0099	31	WES-3s	Br6	Br6.1, Br6.2, Br6.3	na
AKAP8L	chr19:15512271	C/T	rs750212851	missense	NM_001291478:exon5:c.G323A:p.R108H	0.0008	22.8	WES-3s	Br7	Br7.1, Br7.2, Br7.3	Host-virus interaction, mRNA processing, mRNA splicing, Transcription, Transcription regulation; ;
NWD1	chr19:16872803	G/A	rs144054207	missense	NM_001007525:exon8:c.G1987A:p.V663M	0.0041	22.7	WES-3s	Br6	Br6.1, Br6.2, Br6.3	na
TMPRSS9	chr19:2408427	C/T	rs142962468	missense	NM_182973:exon7:c.C814T:p.R272W	0.0059	22.4	WES-1s	Br24	Br24.1	; Hydrolase, Protease, Serine protease;
LSR	chr19:35758045	A/G	rs149756035	missense	NM_001260490:exon6:c.A998G:p.D333G	0.001	23.6	WES-3s	Br5	Br5.1, Br5.2, Br5.3	; Receptor;
GIPC3	chr19:3586860	G/T	rs775765891	missense	NM_133261:exon3:c.G460T:p.G154C	7.68e-05	28.8	WES-3s	Br9	Br9.1, Br9.2, Br9.3	; ; Deafness, Disease mutation, Non-syndromic deafness
UPK1A	chr19:36164440	T/C	rs373938471	missense	NM_001281443:exon5:c.T461C:p.M154T	0.001	27.8	WES-3s	Br5	Br5.1, Br5.2, Br5.3	na
APLP1	chr19:36365736	G/A	rs35358477	missense	NM_001024807:exon10:c.G1309A:p.V437M	0.0089	23.6	WES-2s	Br22	Br22.1, Br22.2	Apoptosis, Cell adhesion, Endocytosis; Heparin-binding; Neurodegeneration
TJP3	chr19:3730651	A/G	rs755637939	missense	NM_001267560:exon5:c.A560G:p.D187G	3.18e-05	23.1	WES-2s	Br23	Br23.1, Br23.2	na
HKR1	chr19:37838197	T/G	na	missense	NM_181786:exon4:c.T196G:p.Y66D	0.001	22	WES-3s	Br7	Br7.1, Br7.2, Br7.3	Transcription, Transcription regulation; DNA-binding;
PIAS4	chr19:4013276	A/T	rs148740518	missense	NM_015897:exon2:c.A383T:p.K128M	0.005	24.7	WES-2s	Br21	Br21.1, Br21.2	Transcription, Transcription regulation, Ubl conjugation pathway, Wnt signaling pathway; DNA-binding, Repressor, Transferase;
ITPKC	chr19:41223941	G/A	rs777429333	missense	NM_025194:exon1:c.G901A:p.G301S	6.68e-05	20.7	WES-3s	Br6	Br6.1, Br6.2, Br6.3	; Calmodulin-binding, Kinase, Transferase;
PHLDB3	chr19:43990796	C/T	rs200233313	missense	NM_198850:exon12:c.G1393A:p.A465T	0.0012	23.3	WES-2s	Br17	Br17.1, Br17.2	na
PHLDB3	chr19:44005948	G/T	rs773676224	missense	NM_198850:exon4:c.C472A:p.L158M	0.0005	25.8	WES-3s	Br7	Br7.1, Br7.2, Br7.3	na
APOC2	chr19:45452427	G/T	na	missense	NM_000483:exon4:c.G227T:p.S76I	0	23.5	WES-2s	Br12	Br12.1, Br12.2	Lipid degradation, Lipid metabolism, Lipid transport, Transport; ; Disease mutation, Hyperlipidemia
SEMA6B	chr19:4554407	A/G	rs747108813	missense	NM_032108:exon9:c.T764C:p.L255P	0.0003	25.7	WES-1s	Br24	Br24.1	Differentiation, Neurogenesis; Developmental protein;
QPCTL	chr19:46201893	G/A	rs770330381	missense	NM_001163377:exon3:c.G440A:p.R147Q	8.27e-06	27.3	WES-2s	Br22	Br22.1, Br22.2	; Acyltransferase, Transferase;
LIG1	chr19:48643245	G/C	rs760308186	missense	NM_001289064:exon10:c.C866G:p.A289G	0.0005	28.3	WES-3s	Br7	Br7.1, Br7.2, Br7.3	Cell cycle, Cell division, DNA damage, DNA recombination, DNA repair, DNA replication; Ligase;
PRR12	chr19:50119344	G/A	na	missense	NM_020719:exon9:c.G5365A:p.V1789M	0	25.4	WES-1s	Br24	Br24.1	na
ZNF613	chr19:52448643	C/T	rs776131298	missense	NM_001031721:exon6:c.C1507T:p.R503W	0.0006	26	WES-1s	Br24	Br24.1	Transcription, Transcription regulation; DNA-binding;
ZNF28	chr19:53302960	T/C	rs147053009	missense	NM_006969:exon4:c.A2138G:p.H713R	0.0072	22	WES-3s	Br6	Br6.1, Br6.2, Br6.3	Transcription, Transcription regulation; DNA-binding;
ZNF470	chr19:57088954	A/G	rs768645945	missense	NM_001001668:exon6:c.A1157G:p.H386R	0.0003	22.7	WES-2s	Br13	Br13.1, Br13.2	Transcription, Transcription regulation; DNA-binding;
PEG3	chr19:57330015	T/C	rs138418082	missense	NM_001146186:exon5:c.A725G:p.N242S	0.0051	23.3	WES-2s	Br22	Br22.1, Br22.2	Apoptosis; ;
ZIM3	chr19:57646767	C/T	rs150335433	missense	NM_052882:exon5:c.G938A:p.G313E	0.0089	20.6	WES-3s	Br5	Br5.1, Br5.2, Br5.3	Transcription, Transcription regulation; DNA-binding;
ZNF324	chr19:58980634	C/A	rs145039898	missense	NM_014347:exon2:c.C82A:p.R28S	0.0003	20.6	WES-2s	Br22	Br22.1, Br22.2	Transcription, Transcription regulation; DNA-binding;
ANKEF1	chr20:10018954	C/T	rs139625015	missense	NM_198798:exon2:c.C5T:p.A2V	0.006	21.1	WES-3s	Br5	Br5.1, Br5.2, Br5.3	na
BPIFB2	chr20:31606907	C/T	rs200841864	missense	NM_025227:exon10:c.C895T:p.R299W	0.000199681	22.4	WES-2s	Br12	Br12.1, Br12.2	na
CBFA2T2	chr20:32228315	A/G	rs75180889	missense	NM_001032999:exon10:c.A1466G:p.N489S	0.006	22.3	WES-2s	Br13	Br13.1, Br13.2	Transcription, Transcription regulation; Repressor;
GSS	chr20:33519923	C/T	rs774123388	missense	NM_000178:exon10:c.G848A:p.R283H	3.01e-05	31	WES-2s	Br17	Br17.1, Br17.2	Glutathione biosynthesis; Ligase; Disease mutation, FDA approved drug targets, Hereditary hemolytic anemia
UQCC1	chr20:33891824	C/T	rs41290916	missense	NM_001184977:exon8:c.G610A:p.E204K	0.002	23.5	WES-2s	Br13	Br13.1, Br13.2	na
RBPJL	chr20:43938248	G/A	rs201508000	missense	NM_001281448:exon3:c.G173A:p.R58H	0.006	27.9	WES-1s	Br24	Br24.1	Transcription, Transcription regulation; DNA-binding;
SYS1	chr20:43992253	G/A	na	missense	NM_001099791:exon2:c.G82A:p.G28S	0.001	22.2	WES-2s	Br15	Br15.1, Br15.2	Protein transport, Transport; ;
NCOA3	chr20:46262261	C/T	na	missense	NM_001174087:exon9:c.C845T:p.T282I	0	23.2	WES-1s	Br24	Br24.1	Transcription, Transcription regulation; Activator, Acyltransferase, Transferase; Cancer-related genes
PREX1	chr20:47254287	C/T	rs773115865	missense	NM_020820:exon31:c.G3908A:p.G1303E	0.0001	22.8	WES-3s	Br6	Br6.1, Br6.2, Br6.3	; Guanine-nucleotide releasing factor;
FAM65C	chr20:49209710	C/T	rs189986569	missense	NM_001290268:exon18:c.G2236A:p.V746M	0.0092	22.5	WES-2s	Br20	Br20.1, Br20.2	na
LAMA5	chr20:60911434	A/C	rs148515817	missense	NM_005560:exon18:c.T2285G:p.F762C	0.008	24.2	WES-2s	Br10	Br10.1, Br10.2	Cell adhesion; ;
RTEL1	chr20:62321465	C/G	rs772493388	missense	NM_001283010:exon24:c.C1498G:p.Q500E	1.53e-05	22.3	WES-1s	Br24	Br24.1	DNA damage, DNA repair; DNA-binding, Helicase, Hydrolase; Disease mutation, Dyskeratosis congenita
PLCB4	chr20:9353720	C/T	rs763071978	missense	NM_000933:exon9:c.C713T:p.T238M	0.0002	29.7	WES-2s	Br22	Br22.1, Br22.2	Lipid degradation, Lipid metabolism; Hydrolase, Transducer; Disease mutation
APP	chr21:27269932	C/T	rs63750847	missense	NM_001136129:exon13:c.G1624A:p.A542T	0.0037	22.7	WES-2s	Br22	Br22.1, Br22.2	Apoptosis, Cell adhesion, Endocytosis, Notch signaling pathway; Heparin-binding, Protease inhibitor, Serine protease inhibitor; Alzheimer disease, Amyloidosis, Disease mutation, FDA approved drug targets, Neurodegeneration
ADAMTS1	chr21:28214873	C/A	rs562917561	missense	NM_006988:exon2:c.G862T:p.V288L	0	24.7	WES-1s	Br24	Br24.1	; Heparin-binding, Hydrolase, Metalloprotease, Protease; Cancer-related genes
EVA1C	chr21:33840150	C/G	rs200288953	missense	NM_001286556:exon4:c.C628G:p.P210A	0.001	23.5	WES-2s	Br17	Br17.1, Br17.2	na
ATP5O	chr21:35281496	T/C	rs140827929	missense	NM_001697:exon4:c.A218G:p.K73R	0.0095	26.7	WES-1s	Br24	Br24.1	ATP synthesis, Hydrogen ion transport, Ion transport, Transport; ;
TMPRSS3	chr21:43808545	G/T	rs147231991	missense	NM_032404:exon2:c.C32A:p.A11E	0.004	23.7	WES-3s	Br7	Br7.1, Br7.2, Br7.3	; Hydrolase, Protease, Serine protease; Cancer-related genes, Deafness, Disease mutation, Non-syndromic deafness
SLC37A1	chr21:43938613	G/T	rs150767478	missense	NM_018964:exon3:c.G49T:p.D17Y	0.0025	26.3	WES-2s	Br20	Br20.1, Br20.2	Antiport, Sugar transport, Transport; ;
CBS	chr21:44480591	G/A	rs117687681	missense	NM_000071:exon12:c.C1105T:p.R369C	0.007	31	WES-2s	Br12	Br12.1, Br12.2	Amino-acid biosynthesis, Cysteine biosynthesis; Allosteric enzyme, Lyase; Disease mutation
CBS	chr21:44482501	A/G	rs781567152	missense	NM_000071:exon11:c.T959C:p.V320A	4.71e-05	24.7	WES-3s	Br8	Br8.1, Br8.2, Br8.3	Amino-acid biosynthesis, Cysteine biosynthesis; Allosteric enzyme, Lyase; Disease mutation
ITGB2	chr21:46320374	C/T	rs200423927	missense	NM_000211:exon7:c.G758A:p.R253H	0.0015	25.1	WES-2s	Br22	Br22.1, Br22.2	Cell adhesion, Phagocytosis; Integrin, Receptor; Disease mutation
COL18A1	chr21:46893848	G/A	rs202012055	missense	NM_030582:exon3:c.G1231A:p.V411M	0.0028	22.6	WES-3s	Br6	Br6.1, Br6.2, Br6.3	Cell adhesion; ; Cancer-related genes
COL6A1	chr21:47421274	C/G	na	missense	NM_001848:exon30:c.C1930G:p.R644G	0	23.1	WES-2s	Br22	Br22.1, Br22.2	Cell adhesion; ; Cancer-related genes, Congenital muscular dystrophy, Disease mutation, Limb-girdle muscular dystrophy
HIRA	chr22:19373208	C/T	rs143858430	missense	NM_003325:exon12:c.G1165A:p.A389T	0.0075	22	WES-2s	Br13	Br13.1, Br13.2	Transcription, Transcription regulation; Chromatin regulator, Repressor;
LARGE	chr22:33673125	C/T	rs1046166	missense	NM_133642:exon14:c.G1994A:p.R665H	0.009	26	WES-3s	Br7	Br7.1, Br7.2, Br7.3	; Glycosyltransferase, Multifunctional enzyme, Transferase; Congenital muscular dystrophy, Disease mutation, Dystroglycanopathy, Lissencephaly
C22orf23	chr22:38347491	G/A	rs141612323	missense	NM_032561:exon3:c.C142T:p.R48C	0.0031	30	WES-1s	Br24	Br24.1	na
TTLL12	chr22:43568439	T/C	rs147523583	missense	NM_015140:exon10:c.A1463G:p.Y488C	0.006	22.7	WES-4s	Br1	Br1.1, Br1.2, Br1.3, Br1.4	Immunity, Innate immunity; ;
Location according to hg19, SNPid according to dbSNP150, Change shows transcript, exon, amino acid change and protein change. MMAF: Max minor allele frequency indicates the highest minor allele frequency in 20 population (see methods).
Carriers: ** represents homozygotes. WES: WES-1s-4s represent families with 1-4 exome sequenced family members
Protein Atlas: Biological process; Molecular function; Disease involvement according to the Protein Atlas
Location according to hg19, SNPid according to dbSNP150, Change shows transcript, exon, amino acid change and protein change. MMAF: Max minor allele frequency indicates the highest minor allele frequency in 20 population (see methods).
Carriers: ** represents homozygotes. WES: WES-1s-4s represent families with 1-4 exome sequenced family members
Protein Atlas: Biological process; Molecular function; Disease involvement according to the Protein Atlas

## Sheet: TableS3
Table S3: Recurrent variants and genes
Gene	Location	Ref/Alt	SNP-id	Function	Change	MMAF	CADD	WES	Family	Carriers	Gene Count	Variant Count
DNAH14	chr1:225332299	G/C	na	missense	NM_001373:exon28:c.G4658C:p.G1553A	0	25.9	WES-2s	Br13	Br13.1, Br13.2	3	1
DNAH14	chr1:225334821	T/G	na	missense	NM_001373:exon30:c.T4759G:p.F1587V	0	23.3	WES-1s	Br24	Br24.1	3	1
DNAH14	chr1:225458497	C/T	rs530417418	missense	NM_001373:exon50:c.C7582T:p.R2528C	0.0033	31	WES-2s	Br22	Br22.1, Br22.2	3	1
OBSCN	chr1:228467095	T/C	rs200720682	missense	NM_001098623:exon27:c.T7346C:p.V2449A	0.0093	22.6	WES-3s	Br6	Br6.1, Br6.2, Br6.3	3	1
OBSCN	chr1:228467702	G/C	rs765572313	missense	NM_001098623:exon28:c.G7577C:p.R2526P	0.0044	23	WES-2s	Br21	Br21.1, Br21.2	3	1
OBSCN	chr1:228469861	T/G	rs189169421	missense	NM_001098623:exon31:c.T8425G:p.F2809V	0.0031	22.6	WES-1s	Br24	Br24.1	3	1
CLEC16A	chr16:11272419	C/A	rs200175537	missense	NM_015226:exon23:c.C3034A:p.P1012T	0.001	23.5	WES-2s	Br12	Br12.1, Br12.2	2	2
CLEC16A	chr16:11272419	C/A	rs200175537	missense	NM_015226:exon23:c.C3034A:p.P1012T	0.001	23.5	WES-2s	Br17	Br17.1, Br17.2**	2	2
ALPP	chr2:233246221	C/T	rs142493383	missense	NM_001632:exon11:c.C1324T:p.R442W	0.0058	23	WES-2s	Br11	Br11.1, Br11.2	2	2
ALPP	chr2:233246221	C/T	rs142493383	missense	NM_001632:exon11:c.C1324T:p.R442W	0.0058	23	WES-1s	Br24	Br24.1	2	2
DMBT1	chr10:124377766	G/A	rs140113910	missense	NM_004406:exon25:c.G2854A:p.G952R	0.0015	24.8	WES-3s	Br5	Br5.1, Br5.2, Br5.3	2	1
DMBT1	chr10:124380665	G/A	rs201780709	missense	NM_004406:exon28:c.G3106A:p.V1036M	0.0055	24.4	WES-1s	Br24	Br24.1	2	1
CDH23	chr10:73406232	G/A	rs111033369	missense	NM_001171930:exon13:c.G1307A:p.S436N	0.009	27.3	WES-3s	Br6	Br6.1, Br6.2, Br6.3	2	1
CDH23	chr10:73539112	C/T	rs866123481	missense	NM_022124:exon39:c.C5276T:p.P1759L	0	25	WES-1s	Br24	Br24.1	2	1
ALKBH8	chr11:107381630	G/T	rs183627082	missense	NM_001301010:exon11:c.C1429A:p.H477N	0.006	26.9	WES-1s	Br24	Br24.1	2	1
ALKBH8	chr11:107424635	G/A	rs144018060	missense	NM_001301010:exon4:c.C446T:p.S149F	0.0026	22.7	WES-2s	Br22	Br22.1, Br22.2	2	1
RTN3	chr11:63486811	TGAT/-	na	frameshift deletion	NM_001265590:exon2:c.501_504del:p.T167fs	0	999	WES-2s	Br22	Br22.1, Br22.2	2	1
RTN3	chr11:63523611	G/A	rs140229299	missense	NM_006054:exon6:c.G634A:p.A212T	0.008	25.3	WES-2s	Br17	Br17.1, Br17.2	2	1
LGR5	chr12:71950407	A/G	rs117535164	missense	NM_001277227:exon5:c.A437G:p.H146R	0.0054	22.9	WES-2s	Br19	Br19.1, Br19.2	2	1
LGR5	chr12:71978227	G/T	rs750868005	missense	NM_001277226:exon17:c.G2365T:p.A789S	0.0005	24.7	WES-2s	Br22	Br22.1, Br22.2	2	1
MYH8	chr17:10296261	G/C	rs141215006	missense	NM_002472:exon37:c.C5350G:p.R1784G	0.009	26.2	WES-2s	Br13	Br13.1, Br13.2	2	1
MYH8	chr17:10303742	G/A	rs779913726	missense	NM_002472:exon27:c.C3700T:p.L1234F	1.5e-05	22.4	WES-2s	Br13	Br13.1, Br13.2	2	1
SERPINF1	chr17:1673330	C/T	rs144853088	missense	NM_002615:exon3:c.C269T:p.S90L	0.0005	28.1	WES-2s	Br22	Br22.1, Br22.2	2	1
SERPINF1	chr17:1679847	G/A	rs369314029	missense	NM_002615:exon7:c.G808A:p.G270R	0.0012	28.1	WES-3s	Br8	Br8.1, Br8.2, Br8.3	2	1
DNAH17	chr17:76449518	G/A	rs572431013	missense	NM_173628:exon65:c.C10436T:p.S3479L	0.0011	25.8	WES-1s	Br24	Br24.1	2	1
DNAH17	chr17:76481041	A/C	rs200203879	missense	NM_173628:exon48:c.T7558G:p.F2520V	0.0083	31	WES-2s	Br21	Br21.1, Br21.2	2	1
PHLDB3	chr19:43990796	C/T	rs200233313	missense	NM_198850:exon12:c.G1393A:p.A465T	0.0012	23.3	WES-2s	Br17	Br17.1, Br17.2	2	1
PHLDB3	chr19:44005948	G/T	rs773676224	missense	NM_198850:exon4:c.C472A:p.L158M	0.0005	25.8	WES-3s	Br7	Br7.1, Br7.2, Br7.3	2	1
XIRP2	chr2:168101945	G/A	rs144610829	missense	NM_001199144:exon7:c.G3377A:p.R1126Q	0.0092	24.7	WES-2s	Br15	Br15.1, Br15.2	2	1
XIRP2	chr2:168102971	C/T	rs184983098	missense	NM_001199144:exon7:c.C4403T:p.T1468I	0.0071	26	WES-2s	Br13	Br13.1, Br13.2	2	1
TTN	chr2:179403738	T/A	rs776743138	missense	NM_003319:exon181:c.A71729T:p.Q23910L	0.0002	23.3	WES-1s	Br24	Br24.1	2	1
TTN	chr2:179411602	A/G	rs377016580	missense	NM_003319:exon169:c.T67358C:p.V22453A	0.0005	23.6	WES-4s	Br1	Br1.1, Br1.2, Br1.3, Br1.4	2	1
LHCGR	chr2:48950776	T/A	rs149343667	missense	NM_000233:exon5:c.A443T:p.E148V	0.0015	26.5	WES-2s	Br19	Br19.1, Br19.2	2	1
LHCGR	chr2:48950777	C/A	rs140568136	stopgain	NM_000233:exon5:c.G442T:p.E148X	0.0015	46	WES-2s	Br19	Br19.1, Br19.2	2	1
CBS	chr21:44480591	G/A	rs117687681	missense	NM_000071:exon12:c.C1105T:p.R369C	0.007	31	WES-2s	Br12	Br12.1, Br12.2	2	1
CBS	chr21:44482501	A/G	rs781567152	missense	NM_000071:exon11:c.T959C:p.V320A	4.71e-05	24.7	WES-3s	Br8	Br8.1, Br8.2, Br8.3	2	1
TTLL12	chr22:43568439	T/C	rs147523583	missense	NM_015140:exon10:c.A1463G:p.Y488C	0.006	22.7	WES-4s	Br1	Br1.1, Br1.2, Br1.3, Br1.4	2	1
TTLL12	chr22:43568501	G/-	na	frameshift deletion	NM_015140:exon10:c.1401delC:p.V467fs	0	999	WES-2s	Br10	Br10.1, Br10.2	2	1
MAP4	chr3:47908815	G/A	rs150907099	missense	NM_001134364:exon15:c.C2987T:p.S996F	0.008	27.7	WES-2s	Br12	Br12.1, Br12.2	2	1
MAP4	chr3:47912409	G/T	rs370610488	missense	NM_001134364:exon13:c.C2753A:p.P918H	0.000599042	20.5	WES-2s	Br22	Br22.1, Br22.2	2	1
TNXB	chr6:32056708	C/T	rs201647307	missense	NM_019105:exon6:c.G2633A:p.G878D	0.008	24.3	WES-1s	Br24	Br24.1	2	1
TNXB	chr6:32057125	C/T	rs201123945	missense	NM_019105:exon5:c.G2390A:p.R797Q	0.0018	24.6	WES-2s	Br22	Br22.1, Br22.2	2	1
PKHD1	chr6:51524262	T/A	na	missense	NM_138694:exon61:c.A10662T:p.E3554D	0	24.1	WES-2s	Br22	Br22.1, Br22.2	2	1
PKHD1	chr6:51923291	C/G	rs149781976	missense	NM_138694:exon16:c.G1342C:p.G448R	0.005	21.5	WES-1s	Br24	Br24.1	2	1
PIWIL2	chr8:22161596	G/A	na	missense	NM_001135721:exon11:c.G1244A:p.G415D	0	29	WES-3s	Br5	Br5.1, Br5.2, Br5.3	2	1
PIWIL2	chr8:22210532	C/G	rs147192548	missense	NM_001135721:exon21:c.C2464G:p.L822V	0.0025	24.8	WES-3s	Br5	Br5.1, Br5.2, Br5.3	2	1
VAV2	chr9:136640065	T/C	na	missense	NM_003371:exon23:c.A2097G:p.I699M	0.0005	21.1	WES-2s	Br12	Br12.1, Br12.2	2	1
VAV2	chr9:136644001	C/T	rs781187663	missense	NM_003371:exon20:c.G1743A:p.M581I	3.05e-05	28	WES-1s	Br24	Br24.1	2	1
Variants with MMAF<0.01, CADD>20 and shared by all family members. Table shows recurrent variants and recurrent genes
Location according to hg19, SNPid according to dbSNP150, Change shows transcript, exon, amino acid change and protein change. MMAF: Max minor allele frequency indicates the highest minor allele frequency in 20 population (see methods).
Carriers: ** represents homozygotes. WES: WES-1s-4s represent families with 1-4 exome sequenced family members

## Sheet: TableS4
Table S4: Variants with MMAF<0.01, CADD>25 and identified in at least three families
Gene	Location	Ref/Alt	SNP-id	Function	Change	MMAF	CADD	WES	Family	Carriers/ family size	Carriers	Protein Atlas function
FANCM	chr14:45658326	C/T	rs147021911	stopgain	NM_020937:exon20:c.C5101T:p.Q1701X	0.0089	35	WES-4s	Br3	2/4	Br3.2, Br3.3	DNA damage, DNA repair; DNA-binding, Helicase, Hydrolase; Disease mutation, Premature ovarian failure
								WES-2s	Br18	1/2	Br18.1
								WES-2s	Br21	2/2	Br21.1, Br21.2
								WES-2s	Br23	1/2	Br23.2
MPO	chr17:56351017	C/T	rs149133270	missense	NM_000250:exon9:c.G1379A:p.R460Q	0.0065	25.3	WES-4s	Br1	2/4	Br1.1, Br1.4	Hydrogen peroxide; Oxidoreductase, Peroxidase; Cancer-related genes, Disease mutation
								WES-4s	Br3	1/4	Br3.4
								WES-3s	Br7	1/3	Br7.3
								WES-1s	Br24	1/1	Br24.1
ACTRT3	chr3:169485336	A/G	rs112334854	missense	NM_032487:exon2:c.T1003C:p.S335P	0.008	25.6	WES-2s	Br11	2/2	Br11.1, Br11.2	na
								WES-2s	Br12	1/2	Br12.2
								WES-2s	Br13	1/2	Br13.1
C19orf57	chr19:13993764	G/A	rs77270337	missense	NM_024323:exon8:c.C1765T:p.R589W	0.0099	31	WES-4s	Br1	1/4	Br1.2	na
								WES-3s	Br6	3/3	Br6.1, Br6.2, Br6.3
								WES-2s	Br13	1/2	Br13.2
HLA-DRB1	chr6:32551935	G/C	rs11554463	stopgain	NM_002124:exon2:c.C321G:p.Y107X	0.0092	55	WES-4s	Br3	1/4	Br3.4	Adaptive immunity, Host-virus interaction, Immunity; Host cell receptor for virus entry, Receptor;
								WES-2s	Br15	1/2	Br15.2
								WES-2s	Br22	1/2	Br22.1
HTT	chr4:3148624	G/C	rs1065746	missense	NM_002111:exon25:c.G3244C:p.D1082H	0.005	26.4	WES-4s	Br3	2/4	Br3.1, Br3.4	Apoptosis; ; Disease mutation, Mental retardation, Neurodegeneration
								WES-3s	Br8	2/3	Br8.2, Br8.3
								WES-2s	Br20	2/2	Br20.1, Br20.2
KRT81	chr12:52680929	C/G	rs56821304	missense	NM_002281:exon7:c.G1204C:p.E402Q	0.002	28.6	WES-2s	Br13	1/2	Br13.2	; ; Disease mutation
								WES-2s	Br20	1/2	Br20.1
								WES-2s	Br23	1/2	Br23.2
LRP2	chr2:170042241	C/T	rs148251117	missense	NM_004525:exon50:c.G9617A:p.R3206H	0.0061	32	WES-4s	Br3	2/4	Br3.1, Br3.4	Endocytosis, Hearing, Neurogenesis, Transport; Receptor; Disease mutation
								WES-2s	Br10	1/2	Br10.1
								WES-2s	Br13	1/2	Br13.2
PARP4	chr13:25077802	G/A	rs141289254	missense	NM_006437:exon2:c.C113T:p.S38F	0.009	28.3	WES-2s	Br10	1/2	Br10.2	; Glycosyltransferase, Ribonucleoprotein, Transferase;
								WES-2s	Br11	1/2	Br11.1
								WES-2s	Br13	1/2	Br13.1
SPTBN5	chr15:42148796	T/A	rs200163654	missense	NM_016642:exon53:c.A8809T:p.N2937Y	0.0097	28.2	WES-3s	Br9	1/3	Br9.2	; Actin capping, Actin-binding;
								WES-2s	Br13	1/2	Br13.1
								WES-2s	Br19	1/2	Br19.1
VWA5B1	chr1:20657463	G/A	rs41264533	missense	NM_001039500:exon11:c.G1559A:p.R520Q	0.0065	29.2	WES-4s	Br3	1/4	Br3.2	na
								WES-2s	Br15	1/2	Br15.2
								WES-1s	Br24	1/1	Br24.1
ZFAND4	chr10:46159086	G/A	rs147435712	missense	NM_001128324:exon2:c.C88T:p.L30F	0.0041	25.7	WES-4s	Br3	1/4	Br3.1	na
								WES-2s	Br12	1/2	Br12.1
								WES-1s	Br24	1/1	Br24.1
TNRC18	chr7:5348767	C/T	rs199955791	missense	NM_001080495:exon28:c.G8621A:p.G2874D	0.0042	26.3	WES-3s	Br4	1/3	Br4.2	na
								WES-2s	Br20	2/2	Br20.1, Br20.2
								WES-2s	Br22	1/2	Br22.2
FAM8A1	chr6:17605180	G/A	rs201757207	missense	NM_016255:exon3:c.G877A:p.D293N	0.0003	26.4	WES-3s	Br4	1/3	Br4.3	na
								WES-2s	Br12	1/2	Br12.1
								WES-4s	Br3	1/4	Br3.4
HSPG2	chr1:22203106	C/T	rs137904249	missense	NM_001291860:exon22:c.G2728A:p.G910S	0.0025	25.1	WES-3s	Br4	1/3	Br4.2	Angiogenesis; ; Disease mutation
								WES-2s	Br12	1/2	Br12.1
								WES-2s	Br19	1/2	Br19.2
Location according to hg19, SNPid according to dbSNP150, Change shows transcript, exon, amino acid change and protein change. MMAF: Max minor allele frequency indicates the highest minor allele frequency in 20 population (see methods).
WES: WES-1s-4s represent families with 1-4 exome sequenced family members. Carriers/family size represent how many individuals in each family carry the mutation
Protein Atlas: Biological process; Molecular function; Disease involvement according to the Protein Atlas
